# Supplementary material for: Exploring the quality of life of adolescents with Cerebral Palsy participating in conductive education around the Pannonian Basin
Source: PLoS One. 2022 Dec 1;17(12):e0277543. doi: 10.1371/journal.pone.0277543 (PMC9714917; doi:10.1371/journal.pone.0277543)
Supplement: S1 Data — A: Correlations between adolescents’ and parents’ answers in Hungary divided into domains. B: Correlations between adolescents’ and parents’ answers in the Pannonian Basin divided into domains. C: Correlations between parents from Hungary and Pannonian Basin divided into domains. D: Correlations between adolescents from Hungary and Pannonian Basin divided into domains. (XLSX) [file pone.0277543.s001.xlsx]

## Sheet: A Table_HU Parents and Teens
Correlations																																													Correlations
		Hungarian parents																					Hungarian Teens																								Hungarian parents
General wellbeing & participation		their life in general?	their life as a whole?	their quality of life?	the way they get along with other teenagers outside of school (not school friends)?	hanging out on their own?	hanging out with friends?	how they are accepted by other teenagers outside of school (not school friends)?	being able to do things they want to do (i.e their ability to do things, not whether they’re allowed to)?	the way they ‘have a go’ and try new things?	themself?	their positive attitude?	their future?	their opportunities in life?	their ability to participate in leisure and recreational activities?	their ability to participate in sporting activities? (This question is asking how they feel about their ability to participate in sport, not whether they do).	their ability to participate in social events outside of school?	their ability to participate in your community?	the way they get around? (i.e. their mobility)?	succeeding in the things they want to be good at?	their ability to get around your neighbourhood?	their ability to get from place to place (i.e transport)?	How do you feel about your life in general?	How do you feel about your life as a whole?	How do you feel about your quality of life?	the way you get along with other teenagers outside of school (not school friends)?	hanging out on your own?	hanging out with friends?	how you are accepted by other teenagers outside of school (not school friends)?	being able to do things you want to do (i.e your ability to do things, not whether you’re allowed to)?	the way you ‘have a go’ and try new things?	yourself?	your positive attitude?	your future?	your opportunities in life?	your ability to participate in leisure and recreational activities?	your ability to participate in sporting activities? (This question is asking how you feel about your ability to participate in sport, not whether you do).	your ability to participate in social events outside of school?	your ability to participate in your community?	the way you get around? (i.e. your mobility)?	succeeding in the things you want to be good at?	your ability to get around your neighbourhood?	your ability to get from place to place (i.e transport)?		Communication & physical health		the way they get along with adults?	how they are accepted by adults?	how they are accepted by people in general?
their life in general?	Pearson Correlation	1	.827**	.871**	0.0831193	0.343309	.533*	0.368446	.656**	.652**	0.423033	0.414638	.735**	.749**	0.351449	0.207619	0.272721	.452*	.658**	.502*	.718**	.506*	.450*	.569**	0.335708	0.306367	0.300288	0.226925	.496*	0.297386	.471*	0.0890778	-0.187339	0.012948	0.074467	0.307402	0.429953	-0.0157158	-0.00806457	0.156364	0.148259	0.351994	0.156203		the way they get along with adults?	Pearson Correlation	1	0.391386	0.435656
	Sig. (2-tailed)		6.83378e-06	5.88855e-07	0.727548	0.138356	0.0188815	0.109938	0.00168781	0.00185069	0.0631113	0.0691023	0.000225339	0.000143456	0.128642	0.379757	0.244696	0.0452624	0.00160325	0.0240838	0.000366495	0.0227308	0.0462258	0.00889707	0.147882	0.188929	0.198305	0.335987	0.026281	0.20289	0.0361893	0.708805	0.429002	0.956793	0.755028	0.187364	0.0584754	0.947568	0.973081	0.51033	0.532756	0.12801	0.523092			Sig. (2-tailed)		0.0879192	0.0548527
	N	20	20	20	20	20	19	20	20	20	20	20	20	20	20	20	20	20	20	20	20	20	20	20	20	20	20	20	20	20	20	20	20	20	20	20	20	20	20	20	20	20	19			N	20	20	20
their life as a whole?	Pearson Correlation	.827**	1	.893**	-0.0325553	0.196185	.682**	0.250244	.828**	.762**	0.298743	0.157353	.640**	.702**	0.438766	.646**	0.429897	.538*	.602**	0.38842	.723**	0.379671	0.358239	.584**	0.289945	0.264455	0.333834	0.193919	0.415772	.489*	.623**	0.16098	-0.00545765	0.337245	0.377949	.449*	.668**	0.270838	0.274803	0.242214	0.124107	0.365246	0.290246		how they are accepted by adults?	Pearson Correlation	0.391386	1	.884**
	Sig. (2-tailed)	6.83378e-06		1.21336e-07	0.891621	0.407119	0.00129488	0.287277	6.5436e-06	9.34425e-05	0.200737	0.507627	0.00235067	0.000553649	0.0529507	0.00207924	0.0585119	0.014424	0.00501661	0.0905663	0.000313201	0.0987153	0.120918	0.00685945	0.214963	0.259856	0.150301	0.412665	0.0682692	0.028706	0.00336341	0.497765	0.981781	0.14592	0.10038	0.047258	0.00129555	0.248097	0.240969	0.303531	0.602151	0.1133	0.228038			Sig. (2-tailed)	0.0879192		2.27785e-07
	N	20	20	20	20	20	19	20	20	20	20	20	20	20	20	20	20	20	20	20	20	20	20	20	20	20	20	20	20	20	20	20	20	20	20	20	20	20	20	20	20	20	19			N	20	20	20
their quality of life?	Pearson Correlation	.871**	.893**	1	0.0126892	0.231767	.684**	0.418332	.719**	.730**	0.40706	0.190802	.760**	.762**	.512*	.512*	0.432597	.611**	.739**	0.43851	.788**	.501*	.535*	.750**	0.307501	.515*	.477*	0.363358	.649**	0.277626	.560*	0.272157	-0.225075	0.195939	0.349459	.468*	.640**	0.0467849	0.22007	0.337582	-0.0389432	.565**	0.323409		how they are accepted by people in general?	Pearson Correlation	0.435656	.884**	1
	Sig. (2-tailed)	5.88855e-07	1.21336e-07		0.957656	0.325495	0.00124176	0.0664157	0.000352335	0.000260572	0.0748675	0.420363	9.98826e-05	9.44135e-05	0.0209434	0.0209069	0.0567738	0.0041759	0.000194863	0.0531051	3.65956e-05	0.0243866	0.0150543	0.000138929	0.187213	0.0201291	0.0334249	0.115318	0.00198193	0.235973	0.010291	0.245712	0.340046	0.407719	0.130971	0.037434	0.00237324	0.844718	0.351175	0.145493	0.870513	0.00938942	0.176812			Sig. (2-tailed)	0.0548527	2.27785e-07
	N	20	20	20	20	20	19	20	20	20	20	20	20	20	20	20	20	20	20	20	20	20	20	20	20	20	20	20	20	20	20	20	20	20	20	20	20	20	20	20	20	20	19			N	20	20	20
the way they get along with other teenagers outside of school (not school friends)?	Pearson Correlation	0.0831193	-0.0325553	0.0126892	1	-0.125747	0.015314	.619**	0.112914	0.0949922	0.264198	-0.0198627	0.0182578	-0.0496292	0.0338468	-0.0399902	.453*	0.316493	0.144901	0.0191814	0.161547	.596**	0.144243	0.0379756	0.109428	.511*	0.0327172	.473*	0.433732	0.123605	-0.109487	0.0264888	-0.2338	-0.152132	-0.133871	0.0908421	0.0416968	0.230057	0.149121	-0.145434	-0.0313563	0.200504	0.229474		their ability to keep up academically with their peers(i.e. their school work)?	Pearson Correlation	0.381578	0.429364	.592**
	Sig. (2-tailed)	0.727548	0.891621	0.957656		0.597323	0.950385	0.00363	0.63552	0.690359	0.260335	0.933759	0.939101	0.835397	0.887348	0.867061	0.0446893	0.173983	0.542179	0.936026	0.49623	0.00555912	0.544032	0.873706	0.646056	0.021291	0.891086	0.0352471	0.0560552	0.603633	0.645875	0.911733	0.321148	0.521985	0.573651	0.703286	0.861439	0.329177	0.53035	0.540679	0.895592	0.396661	0.344637			Sig. (2-tailed)	0.0968956	0.0588596	0.00599049
	N	20	20	20	20	20	19	20	20	20	20	20	20	20	20	20	20	20	20	20	20	20	20	20	20	20	20	20	20	20	20	20	20	20	20	20	20	20	20	20	20	20	19			N	20	20	20
hanging out on their own?	Pearson Correlation	0.343309	0.196185	0.231767	-0.125747	1	0.389108	-0.00561509	0.0896936	0.167231	0.182567	0.416697	0.273208	0.349482	0.238344	-0.0148213	-0.0856432	0.0787923	0.197117	.597**	0.27346	0.0483129	.585**	0.38919	.660**	-0.108929	0.201591	0.237838	0.144185	0.191065	0.228889	0.0360343	0.291898	0.0614674	0.0799612	0.302714	0.0734058	0.127897	0.251583	-0.0554096	.477*	0.115397	0.0215882		the way they communicate with people they knowwell (using any means of communication)?	Pearson Correlation	.579**	.470*	.566**
	Sig. (2-tailed)	0.138356	0.407119	0.325495	0.597323		0.0996448	0.981256	0.706877	0.480991	0.441061	0.0675948	0.24382	0.130944	0.311559	0.950548	0.71959	0.741253	0.40485	0.0054936	0.243368	0.839708	0.00678961	0.0898733	0.00155401	0.64757	0.39405	0.312619	0.544198	0.419709	0.331707	0.880116	0.21175	0.796844	0.737543	0.194528	0.758419	0.591019	0.28462	0.816521	0.0334113	0.628055	0.930097			Sig. (2-tailed)	0.00752513	0.0363881	0.0092098
	N	20	20	20	20	20	19	20	20	20	20	20	20	20	20	20	20	20	20	20	20	20	20	20	20	20	20	20	20	20	20	20	20	20	20	20	20	20	20	20	20	20	19			N	20	20	20
hanging out with friends?	Pearson Correlation	.533*	.682**	.684**	0.015314	0.389108	1	0.234172	0.403115	0.422294	0.285913	0.0850244	.502*	0.422042	0.156801	.525*	0.251168	0.427209	.604**	.471*	.641**	0.353231	0.354853	.501*	0.168817	0.153407	.636**	.550*	0.285747	0.0589898	0.13665	0.349788	0.223939	0.353615	.526*	.458*	.466*	0.2738	.523*	.509*	0.244094	.646**	.595**		the way they communicate with people they don’t know well (using any means of communication)?	Pearson Correlation	.664**	.563**	.620**
	Sig. (2-tailed)	0.0188815	0.00129488	0.00124176	0.950385	0.0996448		0.334574	0.0870181	0.0716853	0.235373	0.729283	0.0283592	0.0718727	0.52148	0.0209525	0.299626	0.0681022	0.00613919	0.0416121	0.00309489	0.137947	0.13602	0.0290199	0.489639	0.530647	0.00345218	0.0146219	0.235657	0.810421	0.576959	0.142097	0.356717	0.137489	0.0206322	0.0486512	0.0441582	0.256674	0.0214764	0.0259318	0.313892	0.00280322	0.00917123			Sig. (2-tailed)	0.00142393	0.00982072	0.00354348
	N	19	19	19	19	19	19	19	19	19	19	19	19	19	19	19	19	19	19	19	19	19	19	19	19	19	19	19	19	19	19	19	19	19	19	19	19	19	19	19	19	19	18			N	20	20	20
how they are accepted by other teenagers outside of school (not school friends)?	Pearson Correlation	0.368446	0.250244	0.418332	.619**	-0.00561509	0.234172	1	0.344148	.521*	.601**	0.193625	0.409812	0.301043	.489*	0.228947	.697**	.749**	0.433089	0.161454	0.410348	.603**	0.40017	.486*	0.251918	.703**	0.416613	.768**	.815**	0.126229	0.363315	0.394472	-0.245607	0.14856	0.230111	.555*	.481*	0.16725	0.340616	0.181303	-0.00290036	.614**	0.453353		the way other people communicate with them?	Pearson Correlation	.570**	.603**	.618**
	Sig. (2-tailed)	0.109938	0.287277	0.0664157	0.00363	0.981256	0.334574		0.137332	0.0184093	0.00505874	0.413389	0.0727332	0.197124	0.028504	0.331582	0.000630343	0.0001432	0.0564616	0.496482	0.0723232	0.00486058	0.0804136	0.0296176	0.283957	0.000541107	0.0676557	7.57756e-05	1.19943e-05	0.595909	0.115364	0.0852253	0.296596	0.531914	0.329061	0.0111589	0.0318093	0.480939	0.141681	0.444285	0.990317	0.00396632	0.0512454			Sig. (2-tailed)	0.00868521	0.00485031	0.00370715
	N	20	20	20	20	20	19	20	20	20	20	20	20	20	20	20	20	20	20	20	20	20	20	20	20	20	20	20	20	20	20	20	20	20	20	20	20	20	20	20	20	20	19			N	20	20	20
being able to do things they want to do (i.e their ability to do things, not whether they’re allowed to)?	Pearson Correlation	.656**	.828**	.719**	0.112914	0.0896936	0.403115	0.344148	1	.941**	0.309209	0.102716	.531*	.624**	.653**	.602**	.452*	.506*	.585**	0.316344	.684**	0.37589	0.199082	0.372295	0.15943	0.219081	0.0431143	0.151057	0.436597	.619**	.654**	0.201266	-0.1047	0.234238	0.271302	.464*	.675**	0.203078	0.163261	-0.00788791	-0.2041	0.191853	0.0491099		the way they communicate with people using technology? (e.g. text message, the internet)?	Pearson Correlation	.464*	0.103726	0.267967
	Sig. (2-tailed)	0.00168781	6.5436e-06	0.000352335	0.63552	0.706877	0.0870181	0.137332		6.89446e-10	0.184649	0.666523	0.0160481	0.00330728	0.00180609	0.00493601	0.0454478	0.0228922	0.00668577	0.174196	0.000875194	0.102398	0.400088	0.105992	0.501967	0.353398	0.856775	0.524962	0.0542717	0.00364549	0.0017534	0.394831	0.660448	0.320217	0.247257	0.0391607	0.00110087	0.390499	0.49161	0.973671	0.388067	0.417759	0.841753			Sig. (2-tailed)	0.0395384	0.663427	0.253344
	N	20	20	20	20	20	19	20	20	20	20	20	20	20	20	20	20	20	20	20	20	20	20	20	20	20	20	20	20	20	20	20	20	20	20	20	20	20	20	20	20	20	19			N	20	20	20
the way they ‘have a go’ and try new things?	Pearson Correlation	.652**	.762**	.730**	0.0949922	0.167231	0.422294	.521*	.941**	1	.497*	0.214309	.620**	.694**	.793**	.603**	.490*	.603**	.584**	0.409513	.719**	0.3834	0.306297	.493*	0.223803	0.312494	0.135193	0.2846	.569**	.511*	.716**	0.407973	-0.0295745	0.350385	0.401712	.599**	.715**	0.133422	0.205397	0.0717559	-0.129569	0.350525	0.168998		their overall health?	Pearson Correlation	0.144913	-0.0906125	-0.0141586
	Sig. (2-tailed)	0.00185069	9.34425e-05	0.000260572	0.690359	0.480991	0.0716853	0.0184093	6.89446e-10		0.0259471	0.364241	0.00352287	0.000681418	3.09554e-05	0.00488707	0.0281331	0.0048639	0.00690185	0.0729632	0.000355002	0.095179	0.189036	0.0271327	0.342856	0.179786	0.569837	0.223923	0.00886459	0.0213754	0.000381167	0.0741541	0.901496	0.129883	0.0791467	0.00527563	0.000398495	0.574948	0.384993	0.763699	0.586136	0.129719	0.489165			Sig. (2-tailed)	0.542145	0.704003	0.952757
	N	20	20	20	20	20	19	20	20	20	20	20	20	20	20	20	20	20	20	20	20	20	20	20	20	20	20	20	20	20	20	20	20	20	20	20	20	20	20	20	20	20	19			N	20	20	20
themself?	Pearson Correlation	0.423033	0.298743	0.40706	0.264198	0.182567	0.285913	.601**	0.309209	.497*	1	.491*	.692**	.712**	.492*	0.173016	0.369394	.570**	0.34554	.455*	0.373723	0.37926	0.379575	0.402449	0.252638	0.381356	0.0890235	.510*	.523*	0.0211555	0.342994	.681**	0.0932729	0.232512	0.210889	0.312229	0.257766	-0.279179	-0.0124574	0.143617	0.184112	0.37623	0.174723		their physical health?	Pearson Correlation	-0.192434	0.3248	0.341674
	Sig. (2-tailed)	0.0631113	0.200737	0.0748675	0.260335	0.441061	0.235373	0.00505874	0.184649	0.0259471		0.0278672	0.00071525	0.000426454	0.0275626	0.465722	0.108957	0.00862766	0.135644	0.0437835	0.104553	0.0991107	0.0988081	0.0785462	0.282537	0.0971057	0.708975	0.0216411	0.0180535	0.929457	0.138742	0.000953771	0.695705	0.323899	0.372129	0.180176	0.272548	0.233254	0.958428	0.545801	0.437138	0.102063	0.474344			Sig. (2-tailed)	0.416323	0.162339	0.140368
	N	20	20	20	20	20	19	20	20	20	20	20	20	20	20	20	20	20	20	20	20	20	20	20	20	20	20	20	20	20	20	20	20	20	20	20	20	20	20	20	20	20	19			N	20	20	20
their positive attitude?	Pearson Correlation	0.414638	0.157353	0.190802	-0.0198627	0.416697	0.0850244	0.193625	0.102716	0.214309	.491*	1	.712**	.549*	0.193339	-0.144272	-0.230239	0.0365225	-0.0988518	0.0923805	-0.0793347	-0.227896	0.0131266	0.0355463	0.387744	-0.124744	-0.00471143	0.0854492	0.258143	0.228936	0.308107	0.219277	0.310229	0.237991	0.0755056	0.139538	-0.063826	-0.276659	-0.2046	-0.289557	0.230288	-0.118332	-0.278551		how they sleep?	Pearson Correlation	0.109123	0.429761	.481*
	Sig. (2-tailed)	0.0691023	0.507627	0.420363	0.933759	0.0675948	0.729283	0.413389	0.666523	0.364241	0.0278672		0.000433461	0.0120971	0.414092	0.543951	0.328785	0.878503	0.678412	0.698485	0.73953	0.333866	0.956197	0.881729	0.0911773	0.600276	0.984272	0.720201	0.271822	0.331605	0.186301	0.352958	0.18313	0.312298	0.751713	0.557382	0.789214	0.237677	0.38688	0.215606	0.328679	0.619278	0.24818			Sig. (2-tailed)	0.64698	0.0586005	0.0316747
	N	20	20	20	20	20	19	20	20	20	20	20	20	20	20	20	20	20	20	20	20	20	20	20	20	20	20	20	20	20	20	20	20	20	20	20	20	20	20	20	20	20	19			N	20	20	20
their future?	Pearson Correlation	.735**	.640**	.760**	0.0182578	0.273208	.502*	0.409812	.531*	.620**	.692**	.712**	1	.891**	.502*	0.301634	0.138106	0.430504	0.396006	0.300168	0.42987	0.154992	0.308145	.483*	0.340027	0.334083	0.271393	0.314179	.621**	0.264443	.541*	.449*	0.0206319	0.320439	0.321919	0.352723	0.366322	-0.284222	-0.0460575	0.0348623	-0.0110682	0.311226	0.0268986		the way they look?	Pearson Correlation	-0.123344	0.0481751	0.302496
	Sig. (2-tailed)	0.000225339	0.00235067	9.98826e-05	0.939101	0.24382	0.0283592	0.0727332	0.0160481	0.00352287	0.00071525	0.000433461		1.41711e-07	0.0241773	0.196204	0.561473	0.0581178	0.0839097	0.198494	0.0585297	0.514094	0.186245	0.0311595	0.142415	0.149977	0.247092	0.177325	0.00345213	0.259877	0.0137585	0.0469179	0.931199	0.168383	0.166315	0.127167	0.112162	0.224565	0.847104	0.88399	0.963061	0.181652	0.912959			Sig. (2-tailed)	0.604405	0.840159	0.194865
	N	20	20	20	20	20	19	20	20	20	20	20	20	20	20	20	20	20	20	20	20	20	20	20	20	20	20	20	20	20	20	20	20	20	20	20	20	20	20	20	20	20	19			N	20	20	20
their opportunities in life?	Pearson Correlation	.749**	.702**	.762**	-0.0496292	0.349482	0.422042	0.301043	.624**	.694**	.712**	.549*	.891**	1	.592**	0.325883	0.178922	.454*	.445*	.546*	.560*	0.268168	.496*	.580**	.485*	0.335381	0.195788	0.185412	.576**	0.370868	.660**	0.430308	0.0493358	0.301511	0.238306	0.302776	0.400431	-0.192612	-0.0197678	-0.0103589	0.0973844	0.24671	0.0463267		the changes happening to their body to do with puberty?	Pearson Correlation	-0.243471	0.160204	0.387158
	Sig. (2-tailed)	0.000143456	0.000553649	9.44135e-05	0.835397	0.130944	0.0718727	0.197124	0.00330728	0.000681418	0.000426454	0.0120971	1.41711e-07		0.00593392	0.160862	0.45039	0.0441926	0.04946	0.0127889	0.0102197	0.252974	0.0262898	0.00739137	0.0300856	0.148302	0.408089	0.433852	0.00783806	0.107442	0.00152914	0.0582447	0.836357	0.196394	0.311639	0.194432	0.0801978	0.415884	0.934075	0.965427	0.682946	0.294364	0.850622			Sig. (2-tailed)	0.300951	0.499867	0.0917105
	N	20	20	20	20	20	19	20	20	20	20	20	20	20	20	20	20	20	20	20	20	20	20	20	20	20	20	20	20	20	20	20	20	20	20	20	20	20	20	20	20	20	19			N	20	20	20
their ability to participate in leisure and recreational activities?	Pearson Correlation	0.351449	0.438766	.512*	0.0338468	0.238344	0.156801	.489*	.653**	.793**	.492*	0.193339	.502*	.592**	1	.593**	.462*	.549*	0.301697	0.39538	.521*	0.202029	.485*	.587**	0.364541	0.440882	0.144512	0.300318	.610**	0.35214	.724**	.488*	-0.0901561	0.308444	0.394206	.669**	.700**	0.016639	0.19638	-0.0372858	-0.0769449	0.379735	0.0769168		being able to do things by themself without relying on others?	Pearson Correlation	0.403942	-0.0696333	0.152792
	Sig. (2-tailed)	0.128642	0.0529507	0.0209434	0.887348	0.311559	0.52148	0.028504	0.00180609	3.09554e-05	0.0275626	0.414092	0.0241773	0.00593392		0.00586436	0.0401569	0.0121517	0.196106	0.0844447	0.0185409	0.393004	0.030114	0.00650002	0.11405	0.0516855	0.543274	0.198259	0.00426749	0.127841	0.000306699	0.0290078	0.70543	0.185796	0.0854551	0.00126499	0.000585172	0.944492	0.406643	0.875983	0.747127	0.0986544	0.754299			Sig. (2-tailed)	0.0773402	0.770507	0.520159
	N	20	20	20	20	20	19	20	20	20	20	20	20	20	20	20	20	20	20	20	20	20	20	20	20	20	20	20	20	20	20	20	20	20	20	20	20	20	20	20	20	20	19			N	20	20	20
their ability to participate in sporting activities? (This question is asking how they feel about their ability to participate in sport, not whether they do).	Pearson Correlation	0.207619	.646**	.512*	-0.0399902	-0.0148213	.525*	0.228947	.602**	.603**	0.173016	-0.144272	0.301634	0.325883	.593**	1	.555*	.503*	0.227006	0.152983	.488*	0.11558	0.238816	.531*	0.121845	0.270244	0.307535	0.200333	0.291777	0.311719	.526*	.455*	0.238523	.648**	.764**	.646**	.778**	0.39318	.531*	0.330168	0.0689008	.468*	0.372026		what may happen to them later in life?	Pearson Correlation	0.152626	0.397625	.618**
	Sig. (2-tailed)	0.379757	0.00207924	0.0209069	0.867061	0.950548	0.0209525	0.331582	0.00493601	0.00488707	0.465722	0.543951	0.196204	0.160862	0.00586436		0.0110032	0.023894	0.335809	0.519631	0.0288659	0.627507	0.310574	0.0160399	0.608837	0.249178	0.187162	0.397072	0.211948	0.180925	0.017141	0.0439482	0.311186	0.00200938	8.81887e-05	0.00209247	5.38873e-05	0.0863455	0.0160068	0.155108	0.77286	0.0374914	0.116777			Sig. (2-tailed)	0.520618	0.0825371	0.00366784
	N	20	20	20	20	20	19	20	20	20	20	20	20	20	20	20	20	20	20	20	20	20	20	20	20	20	20	20	20	20	20	20	20	20	20	20	20	20	20	20	20	20	19			N	20	20	20
their ability to participate in social events outside of school?	Pearson Correlation	0.272721	0.429897	0.432597	.453*	-0.0856432	0.251168	.697**	.452*	.490*	0.369394	-0.230239	0.138106	0.178922	.462*	.555*	1	.896**	.501*	0.165245	.467*	.657**	0.418631	.552*	0.186729	.606**	0.22293	.571**	.544*	0.244514	0.393966	0.253496	-0.212042	0.138343	0.258181	.510*	.603**	0.407067	0.441273	0.343438	0.0592967	.493*	0.450431		what they have achieved in their life?	Pearson Correlation	0.104477	-0.291158	-0.0282937
	Sig. (2-tailed)	0.244696	0.0585119	0.0567738	0.0446893	0.71959	0.299626	0.000630343	0.0454478	0.0281331	0.108957	0.328785	0.561473	0.45039	0.0401569	0.0110032		9.1551e-08	0.0244439	0.48629	0.0377212	0.00166514	0.0662016	0.0115684	0.430535	0.00464524	0.344791	0.00853894	0.0130775	0.29882	0.0856633	0.28085	0.369458	0.560796	0.271749	0.021628	0.00492512	0.0748617	0.0514545	0.138198	0.803882	0.0271508	0.0529532			Sig. (2-tailed)	0.661131	0.212964	0.905744
	N	20	20	20	20	20	19	20	20	20	20	20	20	20	20	20	20	20	20	20	20	20	20	20	20	20	20	20	20	20	20	20	20	20	20	20	20	20	20	20	20	20	19			N	20	20	20
their ability to participate in your community?	Pearson Correlation	.452*	.538*	.611**	0.316493	0.0787923	0.427209	.749**	.506*	.603**	.570**	0.0365225	0.430504	.454*	.549*	.503*	.896**	1	.610**	0.348548	.524*	.626**	.525*	.646**	0.331404	.586**	0.367019	.701**	.687**	0.28956	.506*	0.379753	-0.153277	0.229828	0.313382	.577**	.622**	0.267169	0.427422	0.308502	0.113374	.549*	0.438277		their plans for the future?	Pearson Correlation	-0.0110964	0.201289	0.362069
	Sig. (2-tailed)	0.0452624	0.014424	0.0041759	0.173983	0.741253	0.0681022	0.0001432	0.0228922	0.0048639	0.00862766	0.878503	0.0581178	0.0441926	0.0121517	0.023894	9.1551e-08		0.00430638	0.132047	0.0176653	0.00315794	0.0175616	0.00208873	0.153475	0.00662831	0.111428	0.000568937	0.000814734	0.215601	0.0227462	0.098637	0.518817	0.329673	0.178486	0.00774363	0.00338393	0.254814	0.0601401	0.185708	0.634132	0.0122077	0.0605241			Sig. (2-tailed)	0.962967	0.394774	0.11671
	N	20	20	20	20	20	19	20	20	20	20	20	20	20	20	20	20	20	20	20	20	20	20	20	20	20	20	20	20	20	20	20	20	20	20	20	20	20	20	20	20	20	19			N	20	20	20
the way they get around? (i.e. their mobility)?	Pearson Correlation	.658**	.602**	.739**	0.144901	0.197117	.604**	0.433089	.585**	.584**	0.34554	-0.0988518	0.396006	.445*	0.301697	0.227006	.501*	.610**	1	.487*	.814**	.785**	0.429915	.511*	0.0532032	0.384026	0.227053	.475*	.453*	0.0833041	0.189086	0.222159	-0.341308	-0.213409	0.0191776	0.240027	0.419159	0.0431713	0.138458	.485*	-0.217608	.540*	0.342483		the way you get along with adults?	Pearson Correlation	0.423283	.828**	.827**
	Sig. (2-tailed)	0.00160325	0.00501661	0.000194863	0.542179	0.40485	0.00613919	0.0564616	0.00668577	0.00690185	0.135644	0.678412	0.0839097	0.04946	0.196106	0.335809	0.0244439	0.00430638		0.029319	1.25286e-05	4.21907e-05	0.0585005	0.021192	0.823715	0.0945945	0.335706	0.0344793	0.0446433	0.726964	0.424633	0.346506	0.140821	0.366307	0.936039	0.308053	0.065825	0.856587	0.560466	0.0303262	0.356725	0.0140667	0.151191			Sig. (2-tailed)	0.0629393	6.43567e-06	7.06902e-06
	N	20	20	20	20	20	19	20	20	20	20	20	20	20	20	20	20	20	20	20	20	20	20	20	20	20	20	20	20	20	20	20	20	20	20	20	20	20	20	20	20	20	19			N	20	20	20
succeeding in the things they want to be good at?	Pearson Correlation	.502*	0.38842	0.43851	0.0191814	.597**	.471*	0.161454	0.316344	0.409513	.455*	0.0923805	0.300168	.546*	0.39538	0.152983	0.165245	0.348548	.487*	1	.702**	.494*	.685**	.533*	0.357228	0.113029	0.239624	0.252712	0.226082	-0.0352168	0.15099	0.292238	0.137795	0.012948	0.089981	0.328457	0.294653	-0.0314316	0.137098	0.128191	0.438963	0.385358	0.215882		how you are accepted by adults?	Pearson Correlation	0.415202	.800**	.864**
	Sig. (2-tailed)	0.0240838	0.0905663	0.0531051	0.936026	0.0054936	0.0416121	0.496482	0.174196	0.0729632	0.0437835	0.698485	0.198494	0.0127889	0.0844447	0.519631	0.48629	0.132047	0.029319		0.000565779	0.0269872	0.000870668	0.015439	0.122046	0.635174	0.30889	0.282392	0.337834	0.882818	0.52515	0.211194	0.562364	0.956793	0.705978	0.157389	0.20727	0.895342	0.564363	0.590161	0.052832	0.0933597	0.374725			Sig. (2-tailed)	0.0686872	2.29534e-05	8.90331e-07
	N	20	20	20	20	20	19	20	20	20	20	20	20	20	20	20	20	20	20	20	20	20	20	20	20	20	20	20	20	20	20	20	20	20	20	20	20	20	20	20	20	20	19			N	20	20	20
their ability to get around your neighbourhood?	Pearson Correlation	.718**	.723**	.788**	0.161547	0.27346	.641**	0.410348	.684**	.719**	0.373723	-0.0793347	0.42987	.560*	.521*	.488*	.467*	.524*	.814**	.702**	1	.737**	.572**	.688**	0.1673	0.422013	0.324238	0.320758	.451*	0.0684459	0.307268	0.391816	-0.0932831	0.0754959	0.307554	.458*	.614**	0.158832	0.266458	.474*	0.03955	.678**	0.451877		how you are accepted by people in general?	Pearson Correlation	0.327775	.689**	.758**
	Sig. (2-tailed)	0.000366495	0.000313201	3.65956e-05	0.49623	0.243368	0.00309489	0.0723232	0.000875194	0.000355002	0.104553	0.73953	0.0585297	0.0102197	0.0185409	0.0288659	0.0377212	0.0176653	1.25286e-05	0.000565779		0.000211105	0.00836109	0.000805419	0.480807	0.0638176	0.16311	0.167936	0.045929	0.774322	0.187566	0.0875395	0.695673	0.751744	0.187134	0.0421189	0.00401006	0.503593	0.256129	0.0348944	0.868512	0.00102763	0.0521028			Sig. (2-tailed)	0.158303	0.000771158	0.000108215
	N	20	20	20	20	20	19	20	20	20	20	20	20	20	20	20	20	20	20	20	20	20	20	20	20	20	20	20	20	20	20	20	20	20	20	20	20	20	20	20	20	20	19			N	20	20	20
their ability to get from place to place (i.e transport)?	Pearson Correlation	.506*	0.379671	.501*	.596**	0.0483129	0.353231	.603**	0.37589	0.3834	0.37926	-0.227896	0.154992	0.268168	0.202029	0.11558	.657**	.626**	.785**	.494*	.737**	1	.537*	.515*	0.150426	.606**	0.206446	.509*	.504*	0.0215938	0.0599061	0.194523	-0.3598	-0.256043	-0.0837115	0.172997	0.317098	0.202365	0.192852	0.387829	-0.0017825	.562**	.485*		your ability to keep up academically with your peers(i.e. your school work)?	Pearson Correlation	0.157224	0.283768	0.436597
	Sig. (2-tailed)	0.0227308	0.0987153	0.0243866	0.00555912	0.839708	0.137947	0.00486058	0.102398	0.095179	0.0991107	0.333866	0.514094	0.252974	0.393004	0.627507	0.00166514	0.00315794	4.21907e-05	0.0269872	0.000211105		0.0146474	0.0201791	0.526717	0.00466594	0.382517	0.0218613	0.0234573	0.927999	0.801905	0.411184	0.119189	0.27588	0.725678	0.465772	0.173116	0.392199	0.415291	0.0911005	0.994049	0.00997816	0.0352443			Sig. (2-tailed)	0.507977	0.225339	0.0542718
	N	20	20	20	20	20	19	20	20	20	20	20	20	20	20	20	20	20	20	20	20	20	20	20	20	20	20	20	20	20	20	20	20	20	20	20	20	20	20	20	20	20	19			N	20	20	20
How do you feel about your life in general?	Pearson Correlation	.450*	0.358239	.535*	0.144243	.585**	0.354853	0.40017	0.199082	0.306297	0.379575	0.0131266	0.308145	.496*	.485*	0.238816	0.418631	.525*	0.429915	.685**	.572**	.537*	1	.871**	.724**	.605**	.569**	.470*	.599**	0.112184	0.421615	0.232836	-0.15354	0.0517272	0.158955	0.411664	0.399915	0.192046	0.428308	0.186045	0.370268	.581**	0.411663		the way you communicate with people you know well(using any means of communication)?	Pearson Correlation	.629**	0.277704	0.315845
	Sig. (2-tailed)	0.0462258	0.120918	0.0150543	0.544032	0.00678961	0.13602	0.0804136	0.400088	0.189036	0.0988081	0.956197	0.186245	0.0262898	0.030114	0.310574	0.0662016	0.0175616	0.0585005	0.000870668	0.00836109	0.0146474		5.74599e-07	0.000305707	0.00468206	0.00886472	0.0364079	0.00527246	0.637719	0.0640949	0.323205	0.518093	0.828536	0.503257	0.0713234	0.0806242	0.41728	0.0595537	0.432256	0.108057	0.00722337	0.0799129			Sig. (2-tailed)	0.00295059	0.235836	0.174914
	N	20	20	20	20	20	19	20	20	20	20	20	20	20	20	20	20	20	20	20	20	20	20	20	20	20	20	20	20	20	20	20	20	20	20	20	20	20	20	20	20	20	19			N	20	20	20
How do you feel about your life as a whole?	Pearson Correlation	.569**	.584**	.750**	0.0379756	0.38919	.501*	.486*	0.372295	.493*	0.402449	0.0355463	.483*	.580**	.587**	.531*	.552*	.646**	.511*	.533*	.688**	.515*	.871**	1	.573**	.680**	.614**	0.441976	.694**	0.121185	.569**	0.405093	-0.100497	0.30487	.470*	.597**	.649**	0.200021	.462*	0.432087	0.262693	.724**	.517*		the way you communicate with people you don’t know well (using any means of communication)?	Pearson Correlation	0.345922	.566**	.542*
	Sig. (2-tailed)	0.00889707	0.00685945	0.000138929	0.873706	0.0898733	0.0290199	0.0296176	0.105992	0.0271327	0.0785462	0.881729	0.0311595	0.00739137	0.00650002	0.0160399	0.0115684	0.00208873	0.021192	0.015439	0.000805419	0.0201791	5.74599e-07		0.00822195	0.000967499	0.00399207	0.0510404	0.000683357	0.610794	0.00884144	0.0764208	0.673341	0.19121	0.036549	0.00548185	0.00195036	0.397822	0.0403449	0.0570994	0.263162	0.000307168	0.0235507			Sig. (2-tailed)	0.135184	0.00925885	0.0134706
	N	20	20	20	20	20	19	20	20	20	20	20	20	20	20	20	20	20	20	20	20	20	20	20	20	20	20	20	20	20	20	20	20	20	20	20	20	20	20	20	20	20	19			N	20	20	20
How do you feel about your quality of life?	Pearson Correlation	0.335708	0.289945	0.307501	0.109428	.660**	0.168817	0.251918	0.15943	0.223803	0.252638	0.387744	0.340027	.485*	0.364541	0.121845	0.186729	0.331404	0.0532032	0.357228	0.1673	0.150426	.724**	.573**	1	0.336292	0.383838	0.304922	.509*	.560*	.626**	0.0583555	0.147746	0.292111	0.135172	0.301382	0.215188	0.423833	.452*	-0.192874	.476*	0.152272	0.234845		the way other people communicate with you?	Pearson Correlation	0.432563	.775**	.723**
	Sig. (2-tailed)	0.147882	0.214963	0.187213	0.646056	0.00155401	0.489639	0.283957	0.501967	0.342856	0.282537	0.0911773	0.142415	0.0300856	0.11405	0.608837	0.430535	0.153475	0.823715	0.122046	0.480807	0.526717	0.000305707	0.00822195		0.147135	0.0947704	0.191131	0.0217861	0.0102165	0.00312253	0.806938	0.534191	0.211402	0.569898	0.196596	0.362229	0.062562	0.0455695	0.415238	0.0336985	0.521596	0.333145			Sig. (2-tailed)	0.0567955	6.02199e-05	0.000316523
	N	20	20	20	20	20	19	20	20	20	20	20	20	20	20	20	20	20	20	20	20	20	20	20	20	20	20	20	20	20	20	20	20	20	20	20	20	20	20	20	20	20	19			N	20	20	20
the way you get along with other teenagers outside of school (not school friends)?	Pearson Correlation	0.306367	0.264455	.515*	.511*	-0.108929	0.153407	.703**	0.219081	0.312494	0.381356	-0.124744	0.334083	0.335381	0.440882	0.270244	.606**	.586**	0.384026	0.113029	0.422013	.606**	.605**	.680**	0.336292	1	.450*	.525*	.840**	0.0645144	0.375641	0.247576	-.503*	0.027845	0.149022	0.283748	0.385798	0.0901258	0.248583	0.20499	-0.160459	.613**	.520*		the way you communicate with people using technology? (e.g. text message, the internet)?	Pearson Correlation	.669**	0.343117	0.38844
	Sig. (2-tailed)	0.188929	0.259856	0.0201291	0.021291	0.64757	0.530647	0.000541107	0.353398	0.179786	0.0971057	0.600276	0.149977	0.148302	0.0516855	0.249178	0.00464524	0.00662831	0.0945945	0.635174	0.0638176	0.00466594	0.00468206	0.000967499	0.147135		0.0464492	0.0174671	3.52586e-06	0.78699	0.102644	0.292616	0.0238596	0.907232	0.530626	0.225372	0.0929544	0.705525	0.290594	0.385956	0.499175	0.00401874	0.0225097			Sig. (2-tailed)	0.00125217	0.138591	0.0905476
	N	20	20	20	20	20	19	20	20	20	20	20	20	20	20	20	20	20	20	20	20	20	20	20	20	20	20	20	20	20	20	20	20	20	20	20	20	20	20	20	20	20	19			N	20	20	20
hanging out on your own?	Pearson Correlation	0.300288	0.333834	.477*	0.0327172	0.201591	.636**	0.416613	0.0431143	0.135193	0.0890235	-0.00471143	0.271393	0.195788	0.144512	0.307535	0.22293	0.367019	0.227053	0.239624	0.324238	0.206446	.569**	.614**	0.383838	.450*	1	.550*	.502*	-0.0600684	0.214256	0.151938	-0.0667752	0.29815	0.410536	.499*	.455*	0.321673	.666**	0.318195	0.295383	.718**	.563*		your overall health?	Pearson Correlation	0.198261	0.0501057	0.03296
	Sig. (2-tailed)	0.198305	0.150301	0.0334249	0.891086	0.39405	0.00345218	0.0676557	0.856775	0.569837	0.708975	0.984272	0.247092	0.408089	0.543274	0.187162	0.344791	0.111428	0.335706	0.30889	0.16311	0.382517	0.00886472	0.00399207	0.0947704	0.0464492		0.0119095	0.0239883	0.801378	0.364363	0.52252	0.779699	0.201676	0.0721795	0.0252151	0.0438455	0.166657	0.00134224	0.171552	0.206094	0.000361184	0.012059			Sig. (2-tailed)	0.402074	0.833838	0.890282
	N	20	20	20	20	20	19	20	20	20	20	20	20	20	20	20	20	20	20	20	20	20	20	20	20	20	20	20	20	20	20	20	20	20	20	20	20	20	20	20	20	20	19			N	20	20	20
hanging out with friends?	Pearson Correlation	0.226925	0.193919	0.363358	.473*	0.237838	.550*	.768**	0.151057	0.2846	.510*	0.0854492	0.314179	0.185412	0.300318	0.200333	.571**	.701**	.475*	0.252712	0.320758	.509*	.470*	0.441976	0.304922	.525*	.550*	1	.640**	0.0437719	0.154551	0.326325	-0.180891	0.0844908	0.215967	.560*	0.437237	0.253937	.541*	0.287147	0.158983	.651**	.522*		your physical health?	Pearson Correlation	-0.291897	0.258477	0.358949
	Sig. (2-tailed)	0.335987	0.412665	0.115318	0.0352471	0.312619	0.0146219	7.57756e-05	0.524962	0.223923	0.0216411	0.720201	0.177325	0.433852	0.198259	0.397072	0.00853894	0.000568937	0.0344793	0.282392	0.167936	0.0218613	0.0364079	0.0510404	0.191131	0.0174671	0.0119095		0.00236357	0.854612	0.515306	0.160262	0.445338	0.72322	0.360453	0.0102285	0.0538792	0.279985	0.013713	0.219623	0.503183	0.00187593	0.0218952			Sig. (2-tailed)	0.211751	0.271182	0.120129
	N	20	20	20	20	20	19	20	20	20	20	20	20	20	20	20	20	20	20	20	20	20	20	20	20	20	20	20	20	20	20	20	20	20	20	20	20	20	20	20	20	20	19			N	20	20	20
how you are accepted by other teenagers outside of school (not school friends)?	Pearson Correlation	.496*	0.415772	.649**	0.433732	0.144185	0.285747	.815**	0.436597	.569**	.523*	0.258143	.621**	.576**	.610**	0.291777	.544*	.687**	.453*	0.226082	.451*	.504*	.599**	.694**	.509*	.840**	.502*	.640**	1	0.326155	.606**	0.291535	-0.352515	0.191555	0.233994	.529*	.535*	0.0793908	0.293906	0.0208403	-0.114336	.530*	0.349193		how you sleep?	Pearson Correlation	-0.0520084	.530*	.561*
	Sig. (2-tailed)	0.026281	0.0682692	0.00198193	0.0560552	0.544198	0.235657	1.19943e-05	0.0542717	0.00886459	0.0180535	0.271822	0.00345213	0.00783806	0.00426749	0.211948	0.0130775	0.000814734	0.0446433	0.337834	0.045929	0.0234573	0.00527246	0.000683357	0.0217861	3.52586e-06	0.0239883	0.00236357		0.160493	0.00464872	0.212345	0.127407	0.418496	0.320736	0.0165273	0.0151054	0.739353	0.20848	0.930506	0.631241	0.0161569	0.142824			Sig. (2-tailed)	0.827617	0.0163157	0.0100356
	N	20	20	20	20	20	19	20	20	20	20	20	20	20	20	20	20	20	20	20	20	20	20	20	20	20	20	20	20	20	20	20	20	20	20	20	20	20	20	20	20	20	19			N	20	20	20
being able to do things you want to do (i.e your ability to do things, not whether you’re allowed to)?	Pearson Correlation	0.297386	.489*	0.277626	0.123605	0.191065	0.0589898	0.126229	.619**	.511*	0.0211555	0.228936	0.264443	0.370868	0.35214	0.311719	0.244514	0.28956	0.0833041	-0.0352168	0.0684459	0.0215938	0.112184	0.121185	.560*	0.0645144	-0.0600684	0.0437719	0.326155	1	.745**	-0.181269	0.0277409	0.302206	0.0555943	0.190611	0.306219	.474*	0.220548	-.464*	0.00274141	-0.281598	-0.0541739		the way you look?	Pearson Correlation	-0.323083	-0.0630943	0.203747
	Sig. (2-tailed)	0.20289	0.028706	0.235973	0.603633	0.419709	0.810421	0.595909	0.00364549	0.0213754	0.929457	0.331605	0.259877	0.107442	0.127841	0.180925	0.29882	0.215601	0.726964	0.882818	0.774322	0.927999	0.637719	0.610794	0.0102165	0.78699	0.801378	0.854612	0.160493		0.000161845	0.444372	0.907578	0.195315	0.81592	0.420836	0.189153	0.0346317	0.350103	0.0395011	0.990848	0.229059	0.825662			Sig. (2-tailed)	0.164701	0.791579	0.388905
	N	20	20	20	20	20	19	20	20	20	20	20	20	20	20	20	20	20	20	20	20	20	20	20	20	20	20	20	20	20	20	20	20	20	20	20	20	20	20	20	20	20	19			N	20	20	20
the way you ‘have a go’ and try new things?	Pearson Correlation	.471*	.623**	.560*	-0.109487	0.228889	0.13665	0.363315	.654**	.716**	0.342994	0.308107	.541*	.660**	.724**	.526*	0.393966	.506*	0.189086	0.15099	0.307268	0.0599061	0.421615	.569**	.626**	0.375641	0.214256	0.154551	.606**	.745**	1	0.183981	-0.0165702	.485*	0.338718	.487*	.599**	0.269118	0.258933	-0.14775	0.0808928	0.124979	0.145189		the changes happening to your body to do with puberty?	Pearson Correlation	-0.273219	0.0401314	0.131394
	Sig. (2-tailed)	0.0361893	0.00336341	0.010291	0.645875	0.331707	0.576959	0.115364	0.0017534	0.000381167	0.138742	0.186301	0.0137585	0.00152914	0.000306699	0.017141	0.0856633	0.0227462	0.424633	0.52515	0.187566	0.801905	0.0640949	0.00884144	0.00312253	0.102644	0.364363	0.515306	0.00464872	0.000161845		0.43747	0.944721	0.0301919	0.144057	0.0295268	0.00530288	0.251232	0.270306	0.53418	0.73459	0.599583	0.553143			Sig. (2-tailed)	0.2438	0.866596	0.580825
	N	20	20	20	20	20	19	20	20	20	20	20	20	20	20	20	20	20	20	20	20	20	20	20	20	20	20	20	20	20	20	20	20	20	20	20	20	20	20	20	20	20	19			N	20	20	20
yourself?	Pearson Correlation	0.0890778	0.16098	0.272157	0.0264888	0.0360343	0.349788	0.394472	0.201266	0.407973	.681**	0.219277	.449*	0.430308	.488*	.455*	0.253496	0.379753	0.222159	0.292238	0.391816	0.194523	0.232836	0.405093	0.0583555	0.247576	0.151938	0.326325	0.291535	-0.181269	0.183981	1	0.40993	.546*	.681**	0.390149	0.329526	-0.106542	0.252099	.492*	0.0405102	.582**	0.351093		being able to do things by yourself without relying on others?	Pearson Correlation	0.102551	0.310356	0.362409
	Sig. (2-tailed)	0.708805	0.497765	0.245712	0.911733	0.880116	0.142097	0.0852253	0.394831	0.0741541	0.000953771	0.352958	0.0469179	0.0582447	0.0290078	0.0439482	0.28085	0.098637	0.346506	0.211194	0.0875395	0.411184	0.323205	0.0764208	0.806938	0.292616	0.52252	0.160262	0.212345	0.444372	0.43747		0.0726428	0.0127221	0.000941554	0.0890159	0.155961	0.654827	0.2836	0.0276252	0.865348	0.00704652	0.140514			Sig. (2-tailed)	0.667029	0.182942	0.116342
	N	20	20	20	20	20	19	20	20	20	20	20	20	20	20	20	20	20	20	20	20	20	20	20	20	20	20	20	20	20	20	20	20	20	20	20	20	20	20	20	20	20	19			N	20	20	20
your positive attitude?	Pearson Correlation	-0.187339	-0.00545765	-0.225075	-0.2338	0.291898	0.223939	-0.245607	-0.1047	-0.0295745	0.0932729	0.310229	0.0206319	0.0493358	-0.0901561	0.238523	-0.212042	-0.153277	-0.341308	0.137795	-0.0932831	-0.3598	-0.15354	-0.100497	0.147746	-.503*	-0.0667752	-0.180891	-0.352515	0.0277409	-0.0165702	0.40993	1	.696**	.557*	0.128842	-0.081897	0.258018	0.297904	0.125624	.509*	-0.0628686	0.127042		what may happen to you later in life?	Pearson Correlation	-0.0624684	.464*	.485*
	Sig. (2-tailed)	0.429002	0.981781	0.340046	0.321148	0.21175	0.356717	0.296596	0.660448	0.901496	0.695705	0.18313	0.931199	0.836357	0.70543	0.311186	0.369458	0.518817	0.140821	0.562364	0.695673	0.119189	0.518093	0.673341	0.534191	0.0238596	0.779699	0.445338	0.127407	0.907578	0.944721	0.0726428		0.000658825	0.0107585	0.588258	0.731411	0.272064	0.202066	0.597686	0.0219861	0.792309	0.604265			Sig. (2-tailed)	0.793604	0.0392066	0.0300447
	N	20	20	20	20	20	19	20	20	20	20	20	20	20	20	20	20	20	20	20	20	20	20	20	20	20	20	20	20	20	20	20	20	20	20	20	20	20	20	20	20	20	19			N	20	20	20
your future?	Pearson Correlation	0.012948	0.337245	0.195939	-0.152132	0.0614674	0.353615	0.14856	0.234238	0.350385	0.232512	0.237991	0.320439	0.301511	0.308444	.648**	0.138343	0.229828	-0.213409	0.012948	0.0754959	-0.256043	0.0517272	0.30487	0.292111	0.027845	0.29815	0.0844908	0.191555	0.302206	.485*	.546*	.696**	1	.886**	.499*	0.403436	0.367806	.528*	0.169237	0.326568	0.239459	0.385749		what you have achieved in your life?	Pearson Correlation	0.234564	0.111974	0.15669
	Sig. (2-tailed)	0.956793	0.14592	0.407719	0.521985	0.796844	0.137489	0.531914	0.320217	0.129883	0.323899	0.312298	0.168383	0.196394	0.185796	0.00200938	0.560796	0.329673	0.366307	0.956793	0.751744	0.27588	0.828536	0.19121	0.211402	0.907232	0.201676	0.72322	0.418496	0.195315	0.0301919	0.0127221	0.000658825		2.0402e-07	0.0249941	0.0777476	0.110605	0.0166001	0.475666	0.159932	0.309233	0.102861			Sig. (2-tailed)	0.319524	0.638353	0.509438
	N	20	20	20	20	20	19	20	20	20	20	20	20	20	20	20	20	20	20	20	20	20	20	20	20	20	20	20	20	20	20	20	20	20	20	20	20	20	20	20	20	20	19			N	20	20	20
your opportunities in life?	Pearson Correlation	0.074467	0.377949	0.349459	-0.133871	0.0799612	.526*	0.230111	0.271302	0.401712	0.210889	0.0755056	0.321919	0.238306	0.394206	.764**	0.258181	0.313382	0.0191776	0.089981	0.307554	-0.0837115	0.158955	.470*	0.135172	0.149022	0.410536	0.215967	0.233994	0.0555943	0.338718	.681**	.557*	.886**	1	.636**	.544*	0.305548	.597**	.462*	0.193469	.535*	.477*		your plans for the future?	Pearson Correlation	-0.100103	0.286719	0.301615
	Sig. (2-tailed)	0.755028	0.10038	0.130971	0.573651	0.737543	0.0206322	0.329061	0.247257	0.0791467	0.372129	0.751713	0.166315	0.311639	0.0854551	8.81887e-05	0.271749	0.178486	0.936039	0.705978	0.187134	0.725678	0.503257	0.036549	0.569898	0.530626	0.0721795	0.360453	0.320736	0.81592	0.144057	0.000941554	0.0107585	2.0402e-07		0.00257218	0.0131372	0.190174	0.00544964	0.0400768	0.413773	0.0150382	0.0390599			Sig. (2-tailed)	0.674553	0.220341	0.196233
	N	20	20	20	20	20	19	20	20	20	20	20	20	20	20	20	20	20	20	20	20	20	20	20	20	20	20	20	20	20	20	20	20	20	20	20	20	20	20	20	20	20	19			N	20	20	20
your ability to participate in leisure and recreational activities?	Pearson Correlation	0.307402	.449*	.468*	0.0908421	0.302714	.458*	.555*	.464*	.599**	0.312229	0.139538	0.352723	0.302776	.669**	.646**	.510*	.577**	0.240027	0.328457	.458*	0.172997	0.411664	.597**	0.301382	0.283748	.499*	.560*	.529*	0.190611	.487*	0.390149	0.128842	.499*	.636**	1	.882**	0.350881	.622**	0.240173	0.28912	.555*	0.278551		**. Correlation is significant at the 0.01 level (2-tailed).
	Sig. (2-tailed)	0.187364	0.047258	0.037434	0.703286	0.194528	0.0486512	0.0111589	0.0391607	0.00527563	0.180176	0.557382	0.127167	0.194432	0.00126499	0.00209247	0.021628	0.00774363	0.308053	0.157389	0.0421189	0.465772	0.0713234	0.00548185	0.196596	0.225372	0.0252151	0.0102285	0.0165273	0.420836	0.0295268	0.0890159	0.588258	0.0249941	0.00257218		2.75892e-07	0.129303	0.0034087	0.307749	0.216332	0.0110313	0.24818		*. Correlation is significant at the 0.05 level (2-tailed).
	N	20	20	20	20	20	19	20	20	20	20	20	20	20	20	20	20	20	20	20	20	20	20	20	20	20	20	20	20	20	20	20	20	20	20	20	20	20	20	20	20	20	19
your ability to participate in sporting activities? (This question is asking how you feel about your ability to participate in sport, not whether you do).	Pearson Correlation	0.429953	.668**	.640**	0.0416968	0.0734058	.466*	.481*	.675**	.715**	0.257766	-0.063826	0.366322	0.400431	.700**	.778**	.603**	.622**	0.419159	0.294653	.614**	0.317098	0.399915	.649**	0.215188	0.385798	.455*	0.437237	.535*	0.306219	.599**	0.329526	-0.081897	0.403436	.544*	.882**	1	0.375797	.543*	0.309285	0.111642	.560*	0.296814
	Sig. (2-tailed)	0.0584754	0.00129555	0.00237324	0.861439	0.758419	0.0441582	0.0318093	0.00110087	0.000398495	0.272548	0.789214	0.112162	0.0801978	0.000585172	5.38873e-05	0.00492512	0.00338393	0.065825	0.20727	0.00401006	0.173116	0.0806242	0.00195036	0.362229	0.0929544	0.0438455	0.0538792	0.0151054	0.189153	0.00530288	0.155961	0.731411	0.0777476	0.0131372	2.75892e-07		0.10249	0.0132647	0.184536	0.639355	0.0102875	0.217205
	N	20	20	20	20	20	19	20	20	20	20	20	20	20	20	20	20	20	20	20	20	20	20	20	20	20	20	20	20	20	20	20	20	20	20	20	20	20	20	20	20	20	19
your ability to participate in social events outside of school?	Pearson Correlation	-0.0157158	0.270838	0.0467849	0.230057	0.127897	0.2738	0.16725	0.203078	0.133422	-0.279179	-0.276659	-0.284222	-0.192612	0.016639	0.39318	0.407067	0.267169	0.0431713	-0.0314316	0.158832	0.202365	0.192046	0.200021	0.423833	0.0901258	0.321673	0.253937	0.0793908	.474*	0.269118	-0.106542	0.258018	0.367806	0.305548	0.350881	0.375797	1	.806**	0.170733	0.374355	0.214825	.535*
	Sig. (2-tailed)	0.947568	0.248097	0.844718	0.329177	0.591019	0.256674	0.480939	0.390499	0.574948	0.233254	0.237677	0.224565	0.415884	0.944492	0.0863455	0.0748617	0.254814	0.856587	0.895342	0.503593	0.392199	0.41728	0.397822	0.062562	0.705525	0.166657	0.279985	0.739353	0.0346317	0.251232	0.654827	0.272064	0.110605	0.190174	0.129303	0.10249		1.7561e-05	0.471716	0.103921	0.363059	0.0182745
	N	20	20	20	20	20	19	20	20	20	20	20	20	20	20	20	20	20	20	20	20	20	20	20	20	20	20	20	20	20	20	20	20	20	20	20	20	20	20	20	20	20	19
your ability to participate in your community?	Pearson Correlation	-0.00806457	0.274803	0.22007	0.149121	0.251583	.523*	0.340616	0.163261	0.205397	-0.0124574	-0.2046	-0.0460575	-0.0197678	0.19638	.531*	0.441273	0.427422	0.138458	0.137098	0.266458	0.192852	0.428308	.462*	.452*	0.248583	.666**	.541*	0.293906	0.220548	0.258933	0.252099	0.297904	.528*	.597**	.622**	.543*	.806**	1	0.369612	0.36725	.554*	.604**
	Sig. (2-tailed)	0.973081	0.240969	0.351175	0.53035	0.28462	0.0214764	0.141681	0.49161	0.384993	0.958428	0.38688	0.847104	0.934075	0.406643	0.0160068	0.0514545	0.0601401	0.560466	0.564363	0.256129	0.415291	0.0595537	0.0403449	0.0455695	0.290594	0.00134224	0.013713	0.20848	0.350103	0.270306	0.2836	0.202066	0.0166001	0.00544964	0.0034087	0.0132647	1.7561e-05		0.108731	0.111186	0.011184	0.00615032
	N	20	20	20	20	20	19	20	20	20	20	20	20	20	20	20	20	20	20	20	20	20	20	20	20	20	20	20	20	20	20	20	20	20	20	20	20	20	20	20	20	20	19
the way you get around? (i.e. your mobility)?	Pearson Correlation	0.156364	0.242214	0.337582	-0.145434	-0.0554096	.509*	0.181303	-0.00788791	0.0717559	0.143617	-0.289557	0.0348623	-0.0103589	-0.0372858	0.330168	0.343438	0.308502	.485*	0.128191	.474*	0.387829	0.186045	0.432087	-0.192874	0.20499	0.318195	0.287147	0.0208403	-.464*	-0.14775	.492*	0.125624	0.169237	.462*	0.240173	0.309285	0.170733	0.369612	1	0.099679	.709**	.632**
	Sig. (2-tailed)	0.51033	0.303531	0.145493	0.540679	0.816521	0.0259318	0.444285	0.973671	0.763699	0.545801	0.215606	0.88399	0.965427	0.875983	0.155108	0.138198	0.185708	0.0303262	0.590161	0.0348944	0.0911005	0.432256	0.0570994	0.415238	0.385956	0.171552	0.219623	0.930506	0.0395011	0.53418	0.0276252	0.597686	0.475666	0.0400768	0.307749	0.184536	0.471716	0.108731		0.67586	0.000471677	0.00372637
	N	20	20	20	20	20	19	20	20	20	20	20	20	20	20	20	20	20	20	20	20	20	20	20	20	20	20	20	20	20	20	20	20	20	20	20	20	20	20	20	20	20	19
succeeding in the things you want to be good at?	Pearson Correlation	0.148259	0.124107	-0.0389432	-0.0313563	.477*	0.244094	-0.00290036	-0.2041	-0.129569	0.184112	0.230288	-0.0110682	0.0973844	-0.0769449	0.0689008	0.0592967	0.113374	-0.217608	0.438963	0.03955	-0.0017825	0.370268	0.262693	.476*	-0.160459	0.295383	0.158983	-0.114336	0.00274141	0.0808928	0.0405102	.509*	0.326568	0.193469	0.28912	0.111642	0.374355	0.36725	0.099679	1	0.141418	0.301566
	Sig. (2-tailed)	0.532756	0.602151	0.870513	0.895592	0.0334113	0.313892	0.990317	0.388067	0.586136	0.437138	0.328679	0.963061	0.682946	0.747127	0.77286	0.803882	0.634132	0.356725	0.052832	0.868512	0.994049	0.108057	0.263162	0.0336985	0.499175	0.206094	0.503183	0.631241	0.990848	0.73459	0.865348	0.0219861	0.159932	0.413773	0.216332	0.639355	0.103921	0.111186	0.67586		0.55203	0.209582
	N	20	20	20	20	20	19	20	20	20	20	20	20	20	20	20	20	20	20	20	20	20	20	20	20	20	20	20	20	20	20	20	20	20	20	20	20	20	20	20	20	20	19
your ability to get around your neighbourhood?	Pearson Correlation	0.351994	0.365246	.565**	0.200504	0.115397	.646**	.614**	0.191853	0.350525	0.37623	-0.118332	0.311226	0.24671	0.379735	.468*	.493*	.549*	.540*	0.385358	.678**	.562**	.581**	.724**	0.152272	.613**	.718**	.651**	.530*	-0.281598	0.124979	.582**	-0.0628686	0.239459	.535*	.555*	.560*	0.214825	.554*	.709**	0.141418	1	.750**
	Sig. (2-tailed)	0.12801	0.1133	0.00938942	0.396661	0.628055	0.00280322	0.00396632	0.417759	0.129719	0.102063	0.619278	0.181652	0.294364	0.0986544	0.0374914	0.0271508	0.0122077	0.0140667	0.0933597	0.00102763	0.00997816	0.00722337	0.000307168	0.521596	0.00401874	0.000361184	0.00187593	0.0161569	0.229059	0.599583	0.00704652	0.792309	0.309233	0.0150382	0.0110313	0.0102875	0.363059	0.011184	0.000471677	0.55203		0.000216032
	N	20	20	20	20	20	19	20	20	20	20	20	20	20	20	20	20	20	20	20	20	20	20	20	20	20	20	20	20	20	20	20	20	20	20	20	20	20	20	20	20	20	19
your ability to get from place to place (i.e transport)?	Pearson Correlation	0.156203	0.290246	0.323409	0.229474	0.0215882	.595**	0.453353	0.0491099	0.168998	0.174723	-0.278551	0.0268986	0.0463267	0.0769168	0.372026	0.450431	0.438277	0.342483	0.215882	0.451877	.485*	0.411663	.517*	0.234845	.520*	.563*	.522*	0.349193	-0.0541739	0.145189	0.351093	0.127042	0.385749	.477*	0.278551	0.296814	.535*	.604**	.632**	0.301566	.750**	1
	Sig. (2-tailed)	0.523092	0.228038	0.176812	0.344637	0.930097	0.00917123	0.0512454	0.841753	0.489165	0.474344	0.24818	0.912959	0.850622	0.754299	0.116777	0.0529532	0.0605241	0.151191	0.374725	0.0521028	0.0352443	0.0799129	0.0235507	0.333145	0.0225097	0.012059	0.0218952	0.142824	0.825662	0.553143	0.140514	0.604265	0.102861	0.0390599	0.24818	0.217205	0.0182745	0.00615032	0.00372637	0.209582	0.000216032
	N	19	19	19	19	19	18	19	19	19	19	19	19	19	19	19	19	19	19	19	19	19	19	19	19	19	19	19	19	19	19	19	19	19	19	19	19	19	19	19	19	19	19
**. Correlation is significant at the 0.01 level (2-tailed).
*. Correlation is significant at the 0.05 level (2-tailed).
[truncated: 119 more columns]

## Sheet: B Table_PAN Parents and Teens
Correlations																																													Correlations
		Pannonian basin parents																					Pannonian basin Teens																								Pannonian basin parents
General wellbeing & participation		their life in general?	their life as a whole?	their quality of life?	the way they get along with other teenagers outside of school (not school friends)?	hanging out on their own?	hanging out with friends?	how they are accepted by other teenagers outside of school (not school friends)?	being able to do things they want to do (i.e their ability to do things, not whether they’re allowed to)?	the way they ‘have a go’ and try new things?	themself?	their positive attitude?	their future?	their opportunities in life?	their ability to participate in leisure and recreational activities?	their ability to participate in sporting activities? (This question is asking how they feel about their ability to participate in sport, not whether they do).	their ability to participate in social events outside of school?	their ability to participate in your community?	the way they get around? (i.e. their mobility)?	succeeding in the things they want to be good at?	their ability to get around your neighbourhood?	their ability to get from place to place (i.e transport)?	How do you feel about your life in general?	How do you feel about your life as a whole?	How do you feel about your quality of life?	the way you get along with other teenagers outside of school (not school friends)?	hanging out on your own?	hanging out with friends?	how you are accepted by other teenagers outside of school (not school friends)?	being able to do things you want to do (i.e your ability to do things, not whether you’re allowed to)?	the way you ‘have a go’ and try new things?	yourself?	your positive attitude?	your future?	your opportunities in life?	your ability to participate in leisure and recreational activities?	your ability to participate in sporting activities? (This question is asking how you feel about your ability to participate in sport, not whether you do).	your ability to participate in social events outside of school?	your ability to participate in your community?	the way you get around? (i.e. your mobility)?	succeeding in the things you want to be good at?	your ability to get around your neighbourhood?	your ability to get from place to place (i.e transport)?		Communication & physical health		the way they get along with adults?	how they are accepted by adults?	how they are accepted by people in general?
their life in general?	Pearson Correlation	1	.731**	.703**	.446*	.492*	0.399304	.581**	0.252866	0.221503	0.154816	.503*	0.320504	0.264841	.665**	0.307914	0.436998	.599**	.482*	.559*	.526*	0.327244	.685**	.546*	.620**	0.344376	0.24934	-0.0205772	0.185372	-0.0851682	0.103629	-0.31679	.538*	0.143589	0.0413492	0.40711	0.0825619	0.155475	0.194619	0.0632661	0.364935	0.218966	0.411998		the way they get along with adults?	Pearson Correlation	1	.800**	.833**
	Sig. (2-tailed)		0.000249868	0.000540571	0.0486643	0.0276732	0.0903302	0.00727765	0.282089	0.347967	0.514579	0.0238409	0.168291	0.259134	0.00139311	0.186592	0.0540258	0.00522389	0.031564	0.0103706	0.0172165	0.159019	0.000864336	0.0127821	0.00356035	0.137054	0.28908	0.931381	0.433951	0.721085	0.663726	0.173557	0.0143661	0.545881	0.862584	0.0748282	0.729309	0.512768	0.410947	0.791024	0.113631	0.353657	0.071071			Sig. (2-tailed)		2.27777e-05	5.02701e-06
	N	20	20	20	20	20	19	20	20	20	20	20	20	20	20	20	20	20	20	20	20	20	20	20	20	20	20	20	20	20	20	20	20	20	20	20	20	20	20	20	20	20	20			N	20	20	20
their life as a whole?	Pearson Correlation	.731**	1	.754**	.749**	.461*	.525*	.887**	.505*	0.438937	0.330712	.553*	.678**	.600**	.589**	0.434343	0.431937	.538*	.634**	0.361025	0.319684	0.429667	.667**	.645**	.580**	.500*	0.209522	0.365918	0.37998	0.167271	-0.129581	0.0596071	0.264372	0.272529	.502*	0.360588	0.349386	.511*	0.407343	0.343223	0.262626	0.375874	.485*		how they are accepted by adults?	Pearson Correlation	.800**	1	.814**
	Sig. (2-tailed)	0.000249868		0.000123581	0.000144463	0.0409534	0.0209267	1.83087e-07	0.0230193	0.0528476	0.154388	0.0115153	0.00101212	0.00512607	0.00633127	0.055671	0.0571951	0.0144977	0.00268517	0.117846	0.169445	0.0586617	0.00133111	0.00215125	0.00735602	0.024895	0.375308	0.112588	0.0984188	0.480884	0.586101	0.802875	0.260011	0.245041	0.0240188	0.118324	0.131057	0.0211587	0.0746456	0.138461	0.263288	0.102414	0.0301919			Sig. (2-tailed)	2.27777e-05		1.28834e-05
	N	20	20	20	20	20	19	20	20	20	20	20	20	20	20	20	20	20	20	20	20	20	20	20	20	20	20	20	20	20	20	20	20	20	20	20	20	20	20	20	20	20	20			N	20	20	20
their quality of life?	Pearson Correlation	.703**	.754**	1	0.308901	.501*	-0.0490921	.521*	0.282332	0.193916	0.0174216	.615**	0.271464	0.158468	.485*	0.283616	0.14539	0.167261	0.375324	0.172409	0.0685683	0.113669	.493*	0.360982	.546*	0.158207	-0.158998	-0.0575332	0.212773	-0.110981	-0.0466458	-0.279464	0.346198	0.156965	0.067802	0.401207	0.105296	0.233694	0.215799	-0.0340397	0.0490873	0.0704327	0.349187		how they are accepted by people in general?	Pearson Correlation	.833**	.814**	1
	Sig. (2-tailed)	0.000540571	0.000123581		0.185111	0.0243818	0.841809	0.018522	0.227797	0.412673	0.941885	0.00393645	0.246963	0.504585	0.0300473	0.225598	0.540803	0.480911	0.102958	0.467313	0.773929	0.633246	0.0271448	0.117893	0.0126858	0.505295	0.50314	0.809611	0.36777	0.641353	0.845174	0.232757	0.134852	0.508685	0.776393	0.0795598	0.658629	0.321375	0.360835	0.88671	0.837171	0.767941	0.131291			Sig. (2-tailed)	5.02701e-06	1.28834e-05
	N	20	20	20	20	20	19	20	20	20	20	20	20	20	20	20	20	20	20	20	20	20	20	20	20	20	20	20	20	20	20	20	20	20	20	20	20	20	20	20	20	20	20			N	20	20	20
the way they get along with other teenagers outside of school (not school friends)?	Pearson Correlation	.446*	.749**	0.308901	1	.610**	.813**	.796**	.779**	.740**	.636**	.499*	.922**	.779**	.485*	.524*	.501*	.657**	.767**	.552*	.537*	.650**	.653**	.574**	.569**	.574**	.648**	.693**	.496*	.536*	0.16326	0.248064	0.10341	0.274689	.723**	0.424807	.632**	.701**	.662**	.715**	.496*	.689**	.609**		their ability to keep up academically with their peers(i.e. their school work)?	Pearson Correlation	.614**	.563**	.480*
	Sig. (2-tailed)	0.0486643	0.000144463	0.185111		0.00430764	2.31934e-05	2.68646e-05	5.24941e-05	0.000192971	0.00258171	0.0251837	7.59265e-09	5.19453e-05	0.0300473	0.0178188	0.0245078	0.00165111	7.96445e-05	0.0115312	0.0145444	0.0019289	0.00181685	0.0081725	0.00888719	0.00816007	0.00199428	0.000698027	0.0259713	0.0148463	0.491612	0.291636	0.664397	0.241171	0.000314178	0.0618974	0.00280724	0.000573734	0.00148715	0.00039724	0.0260212	0.000770197	0.00440657			Sig. (2-tailed)	0.00395534	0.00971746	0.0320447
	N	20	20	20	20	20	19	20	20	20	20	20	20	20	20	20	20	20	20	20	20	20	20	20	20	20	20	20	20	20	20	20	20	20	20	20	20	20	20	20	20	20	20			N	20	20	20
hanging out on their own?	Pearson Correlation	.492*	.461*	.501*	.610**	1	0.417721	0.403202	.722**	.748**	.579**	.680**	.638**	0.371515	0.337872	0.257186	0.19615	0.350916	.713**	.678**	.563**	.617**	0.321798	0.115505	.598**	0.112458	.513*	0.189905	0.291439	0.344056	0.428911	-0.247271	0.0657227	-0.0185039	0.175843	.545*	.505*	0.320571	.473*	0.424463	.597**	.537*	.645**		the way they communicate with people they knowwell (using any means of communication)?	Pearson Correlation	0.419012	.562**	0.309319
	Sig. (2-tailed)	0.0276732	0.0409534	0.0243818	0.00430764		0.0751433	0.077936	0.000328761	0.000147183	0.00745271	0.000962621	0.00248094	0.106782	0.145125	0.273667	0.407205	0.129263	0.00041973	0.00101643	0.00971955	0.00377107	0.166484	0.627731	0.00538885	0.636892	0.0206336	0.422591	0.212502	0.137444	0.0591562	0.293232	0.783091	0.938282	0.45835	0.0128952	0.0232098	0.168198	0.0351764	0.0621316	0.00548364	0.0147088	0.0021579			Sig. (2-tailed)	0.0659299	0.00985134	0.184485
	N	20	20	20	20	20	19	20	20	20	20	20	20	20	20	20	20	20	20	20	20	20	20	20	20	20	20	20	20	20	20	20	20	20	20	20	20	20	20	20	20	20	20			N	20	20	20
hanging out with friends?	Pearson Correlation	0.399304	.525*	-0.0490921	.813**	0.417721	1	.612**	.566*	.626**	.659**	0.286019	.770**	.712**	0.32972	0.434006	.620**	.821**	.605**	.658**	.737**	.642**	.529*	.513*	0.32309	0.433845	.828**	.648**	0.209206	0.408289	0.0388378	0.285379	0.0483815	0.156029	.604**	0.191675	0.431451	.515*	0.387922	.513*	.575**	.468*	0.308407		the way they communicate with people they don’t know well (using any means of communication)?	Pearson Correlation	.526*	.660**	.456*
	Sig. (2-tailed)	0.0903302	0.0209267	0.841809	2.31934e-05	0.0751433		0.0053459	0.0115258	0.00411919	0.00216875	0.235193	0.000113545	0.000622568	0.16803	0.0633691	0.004623	1.62601e-05	0.00605378	0.00220941	0.000319683	0.00302891	0.0197851	0.0247059	0.177264	0.0634784	1.17898e-05	0.00268248	0.390027	0.082664	0.87457	0.236287	0.844072	0.52356	0.00621637	0.431809	0.0651182	0.024125	0.100772	0.0248558	0.0099692	0.0431891	0.198918			Sig. (2-tailed)	0.0170986	0.00155014	0.043286
	N	19	19	19	19	19	19	19	19	19	19	19	19	19	19	19	19	19	19	19	19	19	19	19	19	19	19	19	19	19	19	19	19	19	19	19	19	19	19	19	19	19	19			N	20	20	20
how they are accepted by other teenagers outside of school (not school friends)?	Pearson Correlation	.581**	.887**	.521*	.796**	0.403202	.612**	1	.523*	.445*	0.425157	0.434712	.729**	.658**	0.407864	0.270301	0.295674	.469*	.554*	0.301583	0.290365	0.404471	.645**	.653**	.565**	.660**	0.280108	0.437696	.628**	0.323587	0.0218912	0.0530512	0.126602	0.279927	.509*	0.221517	0.401916	.463*	0.422911	0.383401	0.30716	0.382737	0.363337		the way other people communicate with them?	Pearson Correlation	.576**	.615**	.469*
	Sig. (2-tailed)	0.00727765	1.83087e-07	0.018522	2.68646e-05	0.077936	0.0053459		0.0179087	0.0493358	0.0616602	0.0554402	0.000264032	0.00161915	0.0742392	0.249073	0.205628	0.0371112	0.0112272	0.196283	0.21427	0.0769164	0.00212584	0.00178182	0.00941435	0.00152609	0.231637	0.053599	0.00304836	0.164006	0.92701	0.824211	0.594813	0.231952	0.0218666	0.347937	0.0789795	0.0399833	0.0631957	0.0951781	0.187728	0.0958011	0.115341			Sig. (2-tailed)	0.00782566	0.00392964	0.0367555
	N	20	20	20	20	20	19	20	20	20	20	20	20	20	20	20	20	20	20	20	20	20	20	20	20	20	20	20	20	20	20	20	20	20	20	20	20	20	20	20	20	20	20			N	20	20	20
being able to do things they want to do (i.e their ability to do things, not whether they’re allowed to)?	Pearson Correlation	0.252866	.505*	0.282332	.779**	.722**	.566*	.523*	1	.873**	.760**	.514*	.854**	.718**	.453*	.562**	0.439727	.469*	.821**	.664**	.614**	.722**	0.39865	0.358679	.599**	0.412821	.643**	.579**	.546*	.715**	0.408551	0.234039	0.214655	0.310002	.590**	.640**	.850**	.671**	.739**	.717**	.708**	.691**	.689**		the way they communicate with people using technology? (e.g. text message, the internet)?	Pearson Correlation	.459*	.529*	0.287904
	Sig. (2-tailed)	0.282089	0.0230193	0.227797	5.24941e-05	0.000328761	0.0115258	0.0179087		5.01195e-07	0.000101144	0.0204447	1.69976e-06	0.000360741	0.0451349	0.00990811	0.052373	0.0370878	9.22599e-06	0.00142551	0.00397982	0.000325348	0.0816772	0.120428	0.00528357	0.0704532	0.00223998	0.00743312	0.0126833	0.000400573	0.0737054	0.320639	0.363449	0.183467	0.00617936	0.00235295	2.10131e-06	0.0011918	0.000198852	0.000373215	0.000476425	0.000734974	0.000784096			Sig. (2-tailed)	0.0418484	0.0165305	0.218356
	N	20	20	20	20	20	19	20	20	20	20	20	20	20	20	20	20	20	20	20	20	20	20	20	20	20	20	20	20	20	20	20	20	20	20	20	20	20	20	20	20	20	20			N	20	20	20
the way they ‘have a go’ and try new things?	Pearson Correlation	0.221503	0.438937	0.193916	.740**	.748**	.626**	.445*	.873**	1	.884**	.617**	.857**	.817**	0.396336	.599**	.537*	.525*	.847**	.675**	.637**	.847**	0.225496	0.128218	0.402786	0.191111	.638**	.465*	0.319676	.570**	.452*	0.267062	0.178861	0.242237	.593**	.583**	.782**	.699**	.706**	.698**	.677**	.664**	.712**		their overall health?	Pearson Correlation	.502*	.588**	.518*
	Sig. (2-tailed)	0.347967	0.0528476	0.412673	0.000192971	0.000147183	0.00411919	0.0493358	5.01195e-07		2.31109e-07	0.00375617	1.38548e-06	1.07793e-05	0.0836281	0.00530065	0.0145441	0.0173616	2.52844e-06	0.00110463	0.00254702	2.4514e-06	0.339119	0.59008	0.0782727	0.419595	0.00249493	0.0387327	0.169456	0.00867928	0.0454601	0.255012	0.450548	0.303484	0.00586305	0.00700895	4.57105e-05	0.000598698	0.00050536	0.000624038	0.00104057	0.00142213	0.000433097			Sig. (2-tailed)	0.0240583	0.00642408	0.0192217
	N	20	20	20	20	20	19	20	20	20	20	20	20	20	20	20	20	20	20	20	20	20	20	20	20	20	20	20	20	20	20	20	20	20	20	20	20	20	20	20	20	20	20			N	20	20	20
themself?	Pearson Correlation	0.154816	0.330712	0.0174216	.636**	.579**	.659**	0.425157	.760**	.884**	1	.452*	.825**	.843**	0.249963	.472*	.517*	.516*	.718**	.655**	.666**	.858**	0.190617	0.15551	0.303006	0.330006	.631**	0.337545	0.438292	.633**	0.426843	0.245542	0.104726	0.195865	.531*	0.373023	.759**	.583**	.600**	.610**	.594**	.558*	.614**		their physical health?	Pearson Correlation	.564**	.476*	.615**
	Sig. (2-tailed)	0.514579	0.154388	0.941885	0.00258171	0.00745271	0.00216875	0.0616602	0.000101144	2.31109e-07		0.0454331	7.4448e-06	3.07643e-06	0.287837	0.0356803	0.0194752	0.0197951	0.000361467	0.00171534	0.0013497	1.30913e-06	0.420821	0.512672	0.194075	0.155323	0.00286195	0.145539	0.0532371	0.00276562	0.0605262	0.296728	0.66037	0.407899	0.0159636	0.105257	0.00010391	0.0069516	0.00518986	0.00425979	0.0057143	0.0105396	0.00396588			Sig. (2-tailed)	0.00958297	0.034071	0.00387508
	N	20	20	20	20	20	19	20	20	20	20	20	20	20	20	20	20	20	20	20	20	20	20	20	20	20	20	20	20	20	20	20	20	20	20	20	20	20	20	20	20	20	20			N	20	20	20
their positive attitude?	Pearson Correlation	.503*	.553*	.615**	.499*	.680**	0.286019	0.434712	.514*	.617**	.452*	1	.613**	.509*	0.432521	.482*	0.370996	0.395877	.510*	0.406612	0.358075	0.34056	0.305063	0.0986928	0.429949	-0.128542	0.249675	0.278166	0.103418	0.00803388	0.178542	-0.192302	0.214159	0.400534	0.31719	.522*	0.298541	.542*	.621**	0.122248	0.380413	0.195491	0.441274		how they sleep?	Pearson Correlation	0.396408	.472*	0.428457
	Sig. (2-tailed)	0.0238409	0.0115153	0.00393645	0.0251837	0.000962621	0.235193	0.0554402	0.0204447	0.00375617	0.0454331		0.00404821	0.021969	0.0568221	0.0311979	0.107312	0.0840195	0.0216675	0.0752185	0.1211	0.14175	0.190915	0.678903	0.0584778	0.589134	0.288411	0.235026	0.664373	0.973184	0.451369	0.416649	0.364586	0.0801125	0.172984	0.0182535	0.201058	0.0135399	0.00345875	0.607644	0.0980043	0.408813	0.0514536			Sig. (2-tailed)	0.0835673	0.0357509	0.0594549
	N	20	20	20	20	20	19	20	20	20	20	20	20	20	20	20	20	20	20	20	20	20	20	20	20	20	20	20	20	20	20	20	20	20	20	20	20	20	20	20	20	20	20			N	20	20	20
their future?	Pearson Correlation	0.320504	.678**	0.271464	.922**	.638**	.770**	.729**	.854**	.857**	.825**	.613**	1	.884**	0.392592	.546*	.516*	.622**	.794**	.585**	.583**	.745**	.476*	0.420667	.502*	.445*	.645**	.658**	.498*	.589**	0.187648	0.261058	0.0442124	0.315721	.737**	0.421956	.722**	.760**	.727**	.686**	.546*	.636**	.633**		the way they look?	Pearson Correlation	.473*	0.403266	.487*
	Sig. (2-tailed)	0.168291	0.00101212	0.246963	7.59265e-09	0.00248094	0.000113545	0.000264032	1.69976e-06	1.38548e-06	7.4448e-06	0.00404821		2.37118e-07	0.0868588	0.0127397	0.0197825	0.00341359	2.87764e-05	0.00674282	0.00697325	0.000165768	0.0336746	0.0647586	0.0242011	0.0490613	0.0021318	0.00161966	0.0253868	0.00629194	0.428228	0.266254	0.853165	0.175092	0.000206979	0.0638574	0.000328378	0.000102058	0.000280739	0.000832177	0.0127397	0.00256177	0.00272522			Sig. (2-tailed)	0.0350536	0.0778844	0.0293172
	N	20	20	20	20	20	19	20	20	20	20	20	20	20	20	20	20	20	20	20	20	20	20	20	20	20	20	20	20	20	20	20	20	20	20	20	20	20	20	20	20	20	20			N	20	20	20
their opportunities in life?	Pearson Correlation	0.264841	.600**	0.158468	.779**	0.371515	.712**	.658**	.718**	.817**	.843**	.509*	.884**	1	0.443402	.679**	.690**	.629**	.704**	.499*	.532*	.736**	0.380111	0.401205	0.327982	.450*	.558*	.582**	0.427611	.547*	0.253535	0.443077	0.262585	.452*	.776**	0.432617	.741**	.815**	.709**	.622**	.498*	.520*	.540*		the changes happening to their body to do with puberty?	Pearson Correlation	.538*	.564**	.551*
	Sig. (2-tailed)	0.259134	0.00512607	0.504585	5.19453e-05	0.106782	0.000622568	0.00161915	0.000360741	1.07793e-05	3.07643e-06	0.021969	2.37118e-07		0.0502088	0.000996444	0.000753419	0.00294883	0.000533288	0.0249537	0.0156972	0.000219262	0.0982935	0.0795614	0.158026	0.0465184	0.0105859	0.00707701	0.0600147	0.0126404	0.280773	0.0503975	0.263366	0.0455899	5.8702e-05	0.0567616	0.000187788	1.19991e-05	0.000469612	0.00338488	0.0255916	0.0187866	0.0139512			Sig. (2-tailed)	0.0143109	0.00954068	0.0117545
	N	20	20	20	20	20	19	20	20	20	20	20	20	20	20	20	20	20	20	20	20	20	20	20	20	20	20	20	20	20	20	20	20	20	20	20	20	20	20	20	20	20	20			N	20	20	20
their ability to participate in leisure and recreational activities?	Pearson Correlation	.665**	.589**	.485*	.485*	0.337872	0.32972	0.407864	.453*	0.396336	0.249963	0.432521	0.392592	0.443402	1	.751**	.713**	.610**	.675**	.623**	.542*	0.426919	.594**	.512*	0.443028	0.323159	0.291573	0.147049	0.169975	-0.0104245	0.205929	0.0138624	.695**	.485*	0.324271	.729**	0.387376	.506*	0.429236	0.400735	.530*	.524*	.608**		being able to do things by themself without relying on others?	Pearson Correlation	.456*	0.411545	0.415665
	Sig. (2-tailed)	0.00139311	0.00633127	0.0300473	0.0300473	0.145125	0.16803	0.0742392	0.0451349	0.0836281	0.287837	0.0568221	0.0868588	0.0502088		0.000134576	0.000415726	0.00429184	0.00110489	0.00335961	0.0135504	0.0604752	0.0057776	0.0209375	0.0504261	0.164596	0.212283	0.536143	0.473716	0.965208	0.383737	0.953744	0.000675688	0.030171	0.163064	0.000263494	0.0915119	0.0226813	0.0589436	0.079947	0.0162968	0.0177951	0.00447012			Sig. (2-tailed)	0.0433743	0.0714136	0.0683471
	N	20	20	20	20	20	19	20	20	20	20	20	20	20	20	20	20	20	20	20	20	20	20	20	20	20	20	20	20	20	20	20	20	20	20	20	20	20	20	20	20	20	20			N	20	20	20
their ability to participate in sporting activities? (This question is asking how they feel about their ability to participate in sport, not whether they do).	Pearson Correlation	0.307914	0.434343	0.283616	.524*	0.257186	0.434006	0.270301	.562**	.599**	.472*	.482*	.546*	.679**	.751**	1	.841**	.657**	.649**	0.440849	.472*	.488*	.477*	0.402911	0.232314	0.18695	0.356753	0.416389	0.109772	0.226307	0.170075	0.37945	.581**	.589**	.659**	.669**	.556*	.779**	.543*	.473*	0.409091	0.432513	.491*		what may happen to them later in life?	Pearson Correlation	.509*	.613**	.515*
	Sig. (2-tailed)	0.186592	0.055671	0.225598	0.0178188	0.273667	0.0633691	0.249073	0.00990811	0.00530065	0.0356803	0.0311979	0.0127397	0.000996444	0.000134576		3.33371e-06	0.00166412	0.00195822	0.0517048	0.0357232	0.0291227	0.0332808	0.0781712	0.324322	0.42998	0.122579	0.0678186	0.645012	0.337339	0.473452	0.0989284	0.00724851	0.00632285	0.00156872	0.00126569	0.0109497	5.17745e-05	0.0132583	0.035265	0.0732881	0.0568275	0.0280869			Sig. (2-tailed)	0.0218876	0.00405085	0.0201227
	N	20	20	20	20	20	19	20	20	20	20	20	20	20	20	20	20	20	20	20	20	20	20	20	20	20	20	20	20	20	20	20	20	20	20	20	20	20	20	20	20	20	20			N	20	20	20
their ability to participate in social events outside of school?	Pearson Correlation	0.436998	0.431937	0.14539	.501*	0.19615	.620**	0.295674	0.439727	.537*	.517*	0.370996	.516*	.690**	.713**	.841**	1	.840**	.621**	.571**	.680**	.585**	.457*	.477*	0.220759	0.285966	0.424547	0.329343	0.0078156	0.187608	0.233879	0.389965	.579**	0.363236	.510*	.455*	0.419648	.590**	0.367679	0.396776	0.437547	0.354574	.454*		what they have achieved in their life?	Pearson Correlation	.459*	.482*	0.428509
	Sig. (2-tailed)	0.0540258	0.0571951	0.540803	0.0245078	0.407205	0.004623	0.205628	0.052373	0.0145441	0.0194752	0.107312	0.0197825	0.000753419	0.000415726	3.33371e-06		3.67807e-06	0.0034514	0.00851325	0.000966322	0.00674308	0.042664	0.0333071	0.34963	0.22161	0.0620742	0.156205	0.973912	0.428327	0.320981	0.0891796	0.00744998	0.115448	0.0216219	0.0437647	0.0654783	0.00618043	0.110738	0.0832544	0.0536902	0.125045	0.0443224			Sig. (2-tailed)	0.0420265	0.0312418	0.0594206
	N	20	20	20	20	20	19	20	20	20	20	20	20	20	20	20	20	20	20	20	20	20	20	20	20	20	20	20	20	20	20	20	20	20	20	20	20	20	20	20	20	20	20			N	20	20	20
their ability to participate in your community?	Pearson Correlation	.599**	.538*	0.167261	.657**	0.350916	.821**	.469*	.469*	.525*	.516*	0.395877	.622**	.629**	.610**	.657**	.840**	1	.705**	.691**	.825**	.646**	.648**	.579**	0.435374	0.342194	.572**	0.405173	0.117278	0.23724	0.129581	0.274774	.464*	0.236192	.518*	0.31688	0.316885	.531*	0.32829	.462*	.520*	.448*	.485*		their plans for the future?	Pearson Correlation	.608**	.624**	.527*
	Sig. (2-tailed)	0.00522389	0.0144977	0.480911	0.00165111	0.129263	1.62601e-05	0.0371112	0.0370878	0.0173616	0.0197951	0.0840195	0.00341359	0.00294883	0.00429184	0.00166412	3.67807e-06		0.000512311	0.000738055	7.71618e-06	0.0020705	0.00200059	0.00747312	0.055028	0.139725	0.00841744	0.0763565	0.622425	0.313873	0.586101	0.24102	0.0392177	0.316079	0.0193143	0.173427	0.173421	0.0159567	0.157612	0.0401414	0.0187096	0.0476209	0.0301919			Sig. (2-tailed)	0.00447449	0.00326424	0.0170092
	N	20	20	20	20	20	19	20	20	20	20	20	20	20	20	20	20	20	20	20	20	20	20	20	20	20	20	20	20	20	20	20	20	20	20	20	20	20	20	20	20	20	20			N	20	20	20
the way they get around? (i.e. their mobility)?	Pearson Correlation	.482*	.634**	0.375324	.767**	.713**	.605**	.554*	.821**	.847**	.718**	.510*	.794**	.704**	.675**	.649**	.621**	.705**	1	.807**	.763**	.880**	.504*	0.398175	.591**	0.335203	.572**	0.337192	0.324411	0.420844	0.290774	0.2251	0.37072	0.21126	.554*	.595**	.671**	.626**	.526*	.759**	.699**	.785**	.840**		the way you get along with adults?	Pearson Correlation	.597**	.595**	0.352997
	Sig. (2-tailed)	0.031564	0.00268517	0.102958	7.96445e-05	0.00041973	0.00605378	0.0112272	9.22599e-06	2.52844e-06	0.000361467	0.0216675	2.87764e-05	0.000533288	0.00110489	0.00195822	0.0034514	0.000512311		1.69847e-05	9.08234e-05	3.1041e-07	0.0234984	0.0820746	0.00608842	0.148532	0.00843516	0.145988	0.162872	0.0646347	0.213596	0.339991	0.107594	0.371268	0.0112723	0.00563523	0.0011928	0.00314808	0.017178	0.000105304	0.000612889	4.20353e-05	3.67385e-06			Sig. (2-tailed)	0.0054367	0.00566476	0.126851
	N	20	20	20	20	20	19	20	20	20	20	20	20	20	20	20	20	20	20	20	20	20	20	20	20	20	20	20	20	20	20	20	20	20	20	20	20	20	20	20	20	20	20			N	20	20	20
succeeding in the things they want to be good at?	Pearson Correlation	.559*	0.361025	0.172409	.552*	.678**	.658**	0.301583	.664**	.675**	.655**	0.406612	.585**	.499*	.623**	0.440849	.571**	.691**	.807**	1	.927**	.829**	0.413813	0.308757	.592**	0.305729	.741**	0.179032	0.265403	0.383486	.515*	-0.00235004	.448*	0.146843	0.245261	.601**	.578**	0.413397	.495*	.620**	.841**	.724**	.784**		how you are accepted by adults?	Pearson Correlation	0.41846	.571**	0.403431
	Sig. (2-tailed)	0.0103706	0.117846	0.467313	0.0115312	0.00101643	0.00220941	0.196283	0.00142551	0.00110463	0.00171534	0.0752185	0.00674282	0.0249537	0.00335961	0.0517048	0.00851325	0.000738055	1.69847e-05		4.13471e-09	6.23094e-06	0.0697128	0.185325	0.00590929	0.1899	0.000183271	0.450106	0.258087	0.0950986	0.0201638	0.992155	0.0478592	0.53672	0.297299	0.00511292	0.00761436	0.0700228	0.0264268	0.0035511	3.43317e-06	0.000306374	4.30265e-05			Sig. (2-tailed)	0.0663243	0.00849132	0.0777517
	N	20	20	20	20	20	19	20	20	20	20	20	20	20	20	20	20	20	20	20	20	20	20	20	20	20	20	20	20	20	20	20	20	20	20	20	20	20	20	20	20	20	20			N	20	20	20
their ability to get around your neighbourhood?	Pearson Correlation	.526*	0.319684	0.0685683	.537*	.563**	.737**	0.290365	.614**	.637**	.666**	0.358075	.583**	.532*	.542*	.472*	.680**	.825**	.763**	.927**	1	.786**	0.435424	0.349467	.556*	0.2812	.726**	0.205664	0.169726	0.373256	0.436864	0.0793785	0.439569	0.0358553	0.251248	0.424092	.476*	0.362352	0.370522	.505*	.734**	.539*	.629**		how you are accepted by people in general?	Pearson Correlation	.447*	.631**	.483*
	Sig. (2-tailed)	0.0172165	0.169445	0.773929	0.0145444	0.00971955	0.000319683	0.21427	0.00397982	0.00254702	0.0013497	0.1211	0.00697325	0.0156972	0.0135504	0.0357232	0.000966322	7.71618e-06	9.08234e-05	4.13471e-09		3.99977e-05	0.0549966	0.130961	0.0109406	0.229746	0.000286883	0.384361	0.474373	0.105022	0.0541076	0.739392	0.0524678	0.880707	0.285283	0.0623848	0.0340052	0.116403	0.107796	0.0232849	0.000227922	0.014291	0.00296838			Sig. (2-tailed)	0.0479717	0.00286797	0.0309343
	N	20	20	20	20	20	19	20	20	20	20	20	20	20	20	20	20	20	20	20	20	20	20	20	20	20	20	20	20	20	20	20	20	20	20	20	20	20	20	20	20	20	20			N	20	20	20
their ability to get from place to place (i.e transport)?	Pearson Correlation	0.327244	0.429667	0.113669	.650**	.617**	.642**	0.404471	.722**	.847**	.858**	0.34056	.745**	.736**	0.426919	.488*	.585**	.646**	.880**	.829**	.786**	1	0.31153	0.254834	.444*	0.358859	.654**	0.252173	0.318471	.552*	0.404331	0.322549	0.289926	0.0890107	.502*	0.420613	.699**	.551*	.497*	.787**	.668**	.772**	.831**		your ability to keep up academically with your peers(i.e. your school work)?	Pearson Correlation	.537*	.487*	.520*
	Sig. (2-tailed)	0.159019	0.0586617	0.633246	0.0019289	0.00377107	0.00302891	0.0769164	0.000325348	2.4514e-06	1.30913e-06	0.14175	0.000165768	0.000219262	0.0604752	0.0291227	0.00674308	0.0020705	3.1041e-07	6.23094e-06	3.99977e-05		0.181204	0.278231	0.0496237	0.120229	0.00176294	0.283454	0.17116	0.0116792	0.0770286	0.16544	0.214995	0.709015	0.0242186	0.0647969	0.000598323	0.0118525	0.0257266	3.86562e-05	0.00128506	6.58586e-05	5.72438e-06			Sig. (2-tailed)	0.0145859	0.0294152	0.018815
	N	20	20	20	20	20	19	20	20	20	20	20	20	20	20	20	20	20	20	20	20	20	20	20	20	20	20	20	20	20	20	20	20	20	20	20	20	20	20	20	20	20	20			N	20	20	20
How do you feel about your life in general?	Pearson Correlation	.685**	.667**	.493*	.653**	0.321798	.529*	.645**	0.39865	0.225496	0.190617	0.305063	.476*	0.380111	.594**	.477*	.457*	.648**	.504*	0.413813	0.435424	0.31153	1	.822**	.718**	.636**	0.360733	0.342837	.453*	0.195454	0.0998553	0.056763	.483*	0.336017	0.419306	0.336811	0.250453	0.404259	0.291054	0.410226	0.238704	0.426758	0.408164		the way you communicate with people you know well(using any means of communication)?	Pearson Correlation	.499*	.551*	0.359937
	Sig. (2-tailed)	0.000864336	0.00133111	0.0271448	0.00181685	0.166484	0.0197851	0.00212584	0.0816772	0.339119	0.420821	0.190915	0.0336746	0.0982935	0.0057776	0.0332808	0.042664	0.00200059	0.0234984	0.0697128	0.0549966	0.181204		8.82655e-06	0.000365417	0.00258707	0.118165	0.138935	0.0448389	0.408903	0.675317	0.812116	0.0308375	0.147486	0.0657205	0.146473	0.286862	0.0770862	0.213135	0.0724166	0.310807	0.0605828	0.0740059			Sig. (2-tailed)	0.0250538	0.0117718	0.119039
	N	20	20	20	20	20	19	20	20	20	20	20	20	20	20	20	20	20	20	20	20	20	20	20	20	20	20	20	20	20	20	20	20	20	20	20	20	20	20	20	20	20	20			N	20	20	20
How do you feel about your life as a whole?	Pearson Correlation	.546*	.645**	0.360982	.574**	0.115505	.513*	.653**	0.358679	0.128218	0.15551	0.0986928	0.420667	0.401205	.512*	0.402911	.477*	.579**	0.398175	0.308757	0.349467	0.254834	.822**	1	.604**	.791**	0.240935	0.432469	.524*	0.4012	0.0861461	0.33248	.454*	0.386514	.536*	0.203399	0.367315	0.366196	0.221898	0.353906	0.261892	0.337741	0.270237		the way you communicate with people you don’t know well (using any means of communication)?	Pearson Correlation	.552*	.525*	0.38507
	Sig. (2-tailed)	0.0127821	0.00215125	0.117893	0.0081725	0.627731	0.0247059	0.00178182	0.120428	0.59008	0.512672	0.678903	0.0647586	0.0795614	0.0209375	0.0781712	0.0333071	0.00747312	0.0820746	0.185325	0.130961	0.278231	8.82655e-06		0.0047942	3.31853e-05	0.30617	0.0568557	0.0177318	0.0795653	0.718007	0.152063	0.0443928	0.0922978	0.0149268	0.389733	0.111118	0.112294	0.347086	0.125808	0.264673	0.145291	0.24919			Sig. (2-tailed)	0.0116126	0.0174883	0.0936259
	N	20	20	20	20	20	19	20	20	20	20	20	20	20	20	20	20	20	20	20	20	20	20	20	20	20	20	20	20	20	20	20	20	20	20	20	20	20	20	20	20	20	20			N	20	20	20
How do you feel about your quality of life?	Pearson Correlation	.620**	.580**	.546*	.569**	.598**	0.32309	.565**	.599**	0.402786	0.303006	0.429949	.502*	0.327982	0.443028	0.232314	0.220759	0.435374	.591**	.592**	.556*	.444*	.718**	.604**	1	.468*	0.442809	0.273002	.453*	0.387222	0.389088	0.0156038	.476*	0.139287	0.256707	0.418848	0.436038	0.331798	0.432652	0.434966	.457*	.455*	.560*		the way other people communicate with you?	Pearson Correlation	.564**	.605**	0.4384
	Sig. (2-tailed)	0.00356035	0.00735602	0.0126858	0.00888719	0.00538885	0.177264	0.00941435	0.00528357	0.0782727	0.194075	0.0584778	0.0242011	0.158026	0.0504261	0.324322	0.34963	0.055028	0.00608842	0.00590929	0.0109406	0.0496237	0.000365417	0.0047942		0.037582	0.0505535	0.24419	0.0448032	0.0916521	0.0899648	0.947941	0.0340619	0.558098	0.274592	0.0660469	0.0546166	0.152957	0.0567391	0.055282	0.0428511	0.043688	0.0103133			Sig. (2-tailed)	0.00958383	0.00474766	0.053172
	N	20	20	20	20	20	19	20	20	20	20	20	20	20	20	20	20	20	20	20	20	20	20	20	20	20	20	20	20	20	20	20	20	20	20	20	20	20	20	20	20	20	20			N	20	20	20
the way you get along with other teenagers outside of school (not school friends)?	Pearson Correlation	0.344376	.500*	0.158207	.574**	0.112458	0.433845	.660**	0.412821	0.191111	0.330006	-0.128542	.445*	.450*	0.323159	0.18695	0.285966	0.342194	0.335203	0.305729	0.2812	0.358859	.636**	.791**	.468*	1	0.303386	0.31001	.800**	.608**	0.273489	0.236503	0.261582	0.19468	0.392433	0.117084	.499*	0.287448	0.296259	.481*	0.241067	.456*	0.33747		the way you communicate with people using technology? (e.g. text message, the internet)?	Pearson Correlation	0.368853	0.32712	0.179367
	Sig. (2-tailed)	0.137054	0.024895	0.505295	0.00816007	0.636892	0.0634784	0.00152609	0.0704532	0.419595	0.155323	0.589134	0.0490613	0.0465184	0.164596	0.42998	0.22161	0.139725	0.148532	0.1899	0.229746	0.120229	0.00258707	3.31853e-05	0.037582		0.193489	0.183457	2.32251e-05	0.00444712	0.243316	0.315424	0.265262	0.4108	0.0869978	0.623006	0.0252289	0.219119	0.204688	0.0317797	0.305898	0.0430882	0.145634			Sig. (2-tailed)	0.109517	0.159186	0.449245
	N	20	20	20	20	20	19	20	20	20	20	20	20	20	20	20	20	20	20	20	20	20	20	20	20	20	20	20	20	20	20	20	20	20	20	20	20	20	20	20	20	20	20			N	20	20	20
hanging out on your own?	Pearson Correlation	0.24934	0.209522	-0.158998	.648**	.513*	.828**	0.280108	.643**	.638**	.631**	0.249675	.645**	.558*	0.291573	0.356753	0.424547	.572**	.572**	.741**	.726**	.654**	0.360733	0.240935	0.442809	0.303386	1	.587**	0.222489	.524*	0.408627	0.139371	0.0945276	0.165006	0.422371	.518*	.631**	.496*	.537*	.654**	.714**	.632**	0.442819		your overall health?	Pearson Correlation	0.356343	0.317915	0.414964
	Sig. (2-tailed)	0.28908	0.375308	0.50314	0.00199428	0.0206336	1.17898e-05	0.231637	0.00223998	0.00249493	0.00286195	0.288411	0.0021318	0.0105859	0.212283	0.122579	0.0620742	0.00841744	0.00843516	0.000183271	0.000286883	0.00176294	0.118165	0.30617	0.0505535	0.193489		0.00649619	0.34577	0.0177078	0.0736467	0.557859	0.691803	0.486929	0.0635693	0.0192406	0.002832	0.0260337	0.0145504	0.00176737	0.000411953	0.00278544	0.0505474			Sig. (2-tailed)	0.12304	0.17195	0.068862
	N	20	20	20	20	20	19	20	20	20	20	20	20	20	20	20	20	20	20	20	20	20	20	20	20	20	20	20	20	20	20	20	20	20	20	20	20	20	20	20	20	20	20			N	20	20	20
hanging out with friends?	Pearson Correlation	-0.0205772	0.365918	-0.0575332	.693**	0.189905	.648**	0.437696	.579**	.465*	0.337545	0.278166	.658**	.582**	0.147049	0.416389	0.329343	0.405173	0.337192	0.179032	0.205664	0.252173	0.342837	0.432469	0.273002	0.31001	.587**	1	0.27542	.550*	0.0404672	.528*	-0.0598081	.477*	.791**	0.341239	.538*	.713**	.605**	.538*	0.391154	0.405211	0.132714		your physical health?	Pearson Correlation	0.283458	0.282898	0.22336
	Sig. (2-tailed)	0.931381	0.112588	0.809611	0.000698027	0.422591	0.00268248	0.053599	0.00743312	0.0387327	0.145539	0.235026	0.00161966	0.00707701	0.536143	0.0678186	0.156205	0.0763565	0.145988	0.450106	0.384361	0.283454	0.138935	0.0568557	0.24419	0.183457	0.00649619		0.239872	0.0119209	0.865489	0.0165983	0.802223	0.0336194	3.31273e-05	0.140907	0.0144235	0.000421601	0.00472369	0.014385	0.0881242	0.0763266	0.576997			Sig. (2-tailed)	0.225868	0.226825	0.343836
	N	20	20	20	20	20	19	20	20	20	20	20	20	20	20	20	20	20	20	20	20	20	20	20	20	20	20	20	20	20	20	20	20	20	20	20	20	20	20	20	20	20	20			N	20	20	20
how you are accepted by other teenagers outside of school (not school friends)?	Pearson Correlation	0.185372	0.37998	0.212773	.496*	0.291439	0.209206	.628**	.546*	0.319676	0.438292	0.103418	.498*	0.427611	0.169975	0.109772	0.0078156	0.117278	0.324411	0.265403	0.169726	0.318471	.453*	.524*	.453*	.800**	0.222489	0.27542	1	.672**	0.383648	0.0425369	0.147916	0.349328	0.349899	0.210092	.577**	0.345355	.482*	0.439163	0.35887	.452*	0.351393		how you sleep?	Pearson Correlation	0.229821	0.244362	0.382117
	Sig. (2-tailed)	0.433951	0.0984188	0.36777	0.0259713	0.212502	0.390027	0.00304836	0.0126833	0.169456	0.0532371	0.664373	0.0253868	0.0600147	0.473716	0.645012	0.973912	0.622425	0.162872	0.258087	0.474373	0.17116	0.0448389	0.0177318	0.0448032	2.32251e-05	0.34577	0.239872		0.00118055	0.094947	0.858674	0.533716	0.131125	0.130453	0.37398	0.00768541	0.135868	0.0314414	0.0527115	0.120217	0.0454389	0.128707			Sig. (2-tailed)	0.329687	0.299131	0.0963857
	N	20	20	20	20	20	19	20	20	20	20	20	20	20	20	20	20	20	20	20	20	20	20	20	20	20	20	20	20	20	20	20	20	20	20	20	20	20	20	20	20	20	20			N	20	20	20
being able to do things you want to do (i.e your ability to do things, not whether you’re allowed to)?	Pearson Correlation	-0.0851682	0.167271	-0.110981	.536*	0.344056	0.408289	0.323587	.715**	.570**	.633**	0.00803388	.589**	.547*	-0.0104245	0.226307	0.187608	0.23724	0.420844	0.383486	0.373256	.552*	0.195454	0.4012	0.387222	.608**	.524*	.550*	.672**	1	.463*	.514*	0.0831383	0.159283	.576**	0.223523	.815**	.479*	.549*	.628**	.472*	.513*	0.391466		the way you look?	Pearson Correlation	-0.0456224	-0.246023	-0.00661672
	Sig. (2-tailed)	0.721085	0.480884	0.641353	0.0148463	0.137444	0.082664	0.164006	0.000400573	0.00867928	0.00276562	0.973184	0.00629194	0.0126404	0.965208	0.337339	0.428327	0.313873	0.0646347	0.0950986	0.105022	0.0116792	0.408903	0.0795653	0.0916521	0.00444712	0.0177078	0.0119209	0.00118055		0.0398849	0.0204064	0.727488	0.502366	0.00787506	0.343475	1.19309e-05	0.032582	0.012241	0.00304439	0.0354922	0.0206392	0.0878486			Sig. (2-tailed)	0.848533	0.295753	0.977913
	N	20	20	20	20	20	19	20	20	20	20	20	20	20	20	20	20	20	20	20	20	20	20	20	20	20	20	20	20	20	20	20	20	20	20	20	20	20	20	20	20	20	20			N	20	20	20
the way you ‘have a go’ and try new things?	Pearson Correlation	0.103629	-0.129581	-0.0466458	0.16326	0.428911	0.0388378	0.0218912	0.408551	.452*	0.426843	0.178542	0.187648	0.253535	0.205929	0.170075	0.233879	0.129581	0.290774	.515*	0.436864	0.404331	0.0998553	0.0861461	0.389088	0.273489	0.408627	0.0404672	0.383648	.463*	1	0.0419637	0.4206	0.131106	-0.00629242	.447*	.528*	0.212938	0.401429	0.345393	.565**	0.363295	0.355547		the changes happening to your body to do with puberty?	Pearson Correlation	0.169963	0.08082	0.225504
	Sig. (2-tailed)	0.663726	0.586101	0.845174	0.491612	0.0591562	0.87457	0.92701	0.0737054	0.0454601	0.0605262	0.451369	0.428228	0.280773	0.383737	0.473452	0.320981	0.586101	0.213596	0.0201638	0.0541076	0.0770286	0.675317	0.718007	0.0899648	0.243316	0.0736467	0.865489	0.094947	0.0398849		0.860561	0.064806	0.581663	0.978995	0.048263	0.0167909	0.367392	0.079378	0.135822	0.00945432	0.115385	0.12394			Sig. (2-tailed)	0.473747	0.734821	0.339104
	N	20	20	20	20	20	19	20	20	20	20	20	20	20	20	20	20	20	20	20	20	20	20	20	20	20	20	20	20	20	20	20	20	20	20	20	20	20	20	20	20	20	20			N	20	20	20
yourself?	Pearson Correlation	-0.31679	0.0596071	-0.279464	0.248064	-0.247271	0.285379	0.0530512	0.234039	0.267062	0.245542	-0.192302	0.261058	0.443077	0.0138624	0.37945	0.389965	0.274774	0.2251	-0.00235004	0.0793785	0.322549	0.056763	0.33248	0.0156038	0.236503	0.139371	.528*	0.0425369	.514*	0.0419637	1	0.207632	0.258884	.718**	-0.0141543	0.410481	.510*	0.228983	.513*	0.0785069	0.286801	0.161556		being able to do things by yourself without relying on others?	Pearson Correlation	0.428069	0.325658	0.358631
	Sig. (2-tailed)	0.173557	0.802875	0.232757	0.291636	0.293232	0.236287	0.824211	0.320639	0.255012	0.296728	0.416649	0.266254	0.0503975	0.953744	0.0989284	0.0891796	0.24102	0.339991	0.992155	0.739392	0.16544	0.812116	0.152063	0.947941	0.315424	0.557859	0.0165983	0.858674	0.0204064	0.860561		0.379728	0.2704	0.000359879	0.952771	0.0722219	0.0217023	0.331502	0.0208182	0.74216	0.220205	0.496206			Sig. (2-tailed)	0.0597114	0.161168	0.120483
	N	20	20	20	20	20	19	20	20	20	20	20	20	20	20	20	20	20	20	20	20	20	20	20	20	20	20	20	20	20	20	20	20	20	20	20	20	20	20	20	20	20	20			N	20	20	20
your positive attitude?	Pearson Correlation	.538*	0.264372	0.346198	0.10341	0.0657227	0.0483815	0.126602	0.214655	0.178861	0.104726	0.214159	0.0442124	0.262585	.695**	.581**	.579**	.464*	0.37072	.448*	0.439569	0.289926	.483*	.454*	.476*	0.261582	0.0945276	-0.0598081	0.147916	0.0831383	0.4206	0.207632	1	0.438081	0.164971	.507*	0.256197	0.328393	0.299359	0.201373	0.365333	0.232386	0.419811		what may happen to you later in life?	Pearson Correlation	.517*	0.443008	.493*
	Sig. (2-tailed)	0.0143661	0.260011	0.134852	0.664397	0.783091	0.844072	0.594813	0.363449	0.450548	0.66037	0.364586	0.853165	0.263366	0.000675688	0.00724851	0.00744998	0.0392177	0.107594	0.0478592	0.0524678	0.214995	0.0308375	0.0443928	0.0340619	0.265262	0.691803	0.802223	0.533716	0.727488	0.064806	0.379728		0.0533654	0.487022	0.0226179	0.27558	0.157474	0.199765	0.394574	0.113208	0.324167	0.0653629			Sig. (2-tailed)	0.0194475	0.0504378	0.027351
	N	20	20	20	20	20	19	20	20	20	20	20	20	20	20	20	20	20	20	20	20	20	20	20	20	20	20	20	20	20	20	20	20	20	20	20	20	20	20	20	20	20	20			N	20	20	20
your future?	Pearson Correlation	0.143589	0.272529	0.156965	0.274689	-0.0185039	0.156029	0.279927	0.310002	0.242237	0.195865	0.400534	0.315721	.452*	.485*	.589**	0.363236	0.236192	0.21126	0.146843	0.0358553	0.0890107	0.336017	0.386514	0.139287	0.19468	0.165006	.477*	0.349328	0.159283	0.131106	0.258884	0.438081	1	.593**	.566**	0.420907	.637**	.587**	0.283478	0.408794	0.305626	0.19442		what you have achieved in your life?	Pearson Correlation	0.320797	0.296114	0.257831
	Sig. (2-tailed)	0.545881	0.245041	0.508685	0.241171	0.938282	0.52356	0.231952	0.183467	0.303484	0.407899	0.0801125	0.175092	0.0455899	0.030171	0.00632285	0.115448	0.316079	0.371268	0.53672	0.880707	0.709015	0.147486	0.0922978	0.558098	0.4108	0.486929	0.0336194	0.131125	0.502366	0.581663	0.2704	0.0533654		0.00586872	0.00927886	0.0645902	0.00252717	0.00656185	0.225833	0.0735176	0.190056	0.411436			Sig. (2-tailed)	0.167882	0.204922	0.272424
	N	20	20	20	20	20	19	20	20	20	20	20	20	20	20	20	20	20	20	20	20	20	20	20	20	20	20	20	20	20	20	20	20	20	20	20	20	20	20	20	20	20	20			N	20	20	20
your opportunities in life?	Pearson Correlation	0.0413492	.502*	0.067802	.723**	0.175843	.604**	.509*	.590**	.593**	.531*	0.31719	.737**	.776**	0.324271	.659**	.510*	.518*	.554*	0.245261	0.251248	.502*	0.419306	.536*	0.256707	0.392433	0.422371	.791**	0.349899	.576**	-0.00629242	.718**	0.164971	.593**	1	0.331099	.663**	.848**	.619**	.682**	0.341389	.552*	0.409137		your plans for the future?	Pearson Correlation	.594**	.595**	.505*
	Sig. (2-tailed)	0.862584	0.0240188	0.776393	0.000314178	0.45835	0.00621637	0.0218666	0.00617936	0.00586305	0.0159636	0.172984	0.000206979	5.8702e-05	0.163064	0.00156872	0.0216219	0.0193143	0.0112723	0.297299	0.285283	0.0242186	0.0657205	0.0149268	0.274592	0.0869978	0.0635693	3.31273e-05	0.130453	0.00787506	0.978995	0.000359879	0.487022	0.00586872		0.153878	0.0014465	2.29808e-06	0.00359141	0.000933721	0.14072	0.0116075	0.0732526			Sig. (2-tailed)	0.00575989	0.00561854	0.023021
	N	20	20	20	20	20	19	20	20	20	20	20	20	20	20	20	20	20	20	20	20	20	20	20	20	20	20	20	20	20	20	20	20	20	20	20	20	20	20	20	20	20	20			N	20	20	20
your ability to participate in leisure and recreational activities?	Pearson Correlation	0.40711	0.360588	0.401207	0.424807	.545*	0.191675	0.221517	.640**	.583**	0.373023	.522*	0.421956	0.432617	.729**	.669**	.455*	0.31688	.595**	.601**	0.424092	0.420613	0.336811	0.203399	0.418848	0.117084	.518*	0.341239	0.210092	0.223523	.447*	-0.0141543	.507*	.566**	0.331099	1	.649**	.613**	.631**	.460*	.713**	.551*	.513*		**. Correlation is significant at the 0.01 level (2-tailed).
	Sig. (2-tailed)	0.0748282	0.118324	0.0795598	0.0618974	0.0128952	0.431809	0.347937	0.00235295	0.00700895	0.105257	0.0182535	0.0638574	0.0567616	0.000263494	0.00126569	0.0437647	0.173427	0.00563523	0.00511292	0.0623848	0.0647969	0.146473	0.389733	0.0660469	0.623006	0.0192406	0.140907	0.37398	0.343475	0.048263	0.952771	0.0226179	0.00927886	0.153878		0.00197524	0.00406263	0.00286948	0.0411167	0.000417905	0.0117254	0.0208088		*. Correlation is significant at the 0.05 level (2-tailed).
	N	20	20	20	20	20	19	20	20	20	20	20	20	20	20	20	20	20	20	20	20	20	20	20	20	20	20	20	20	20	20	20	20	20	20	20	20	20	20	20	20	20	20
your ability to participate in sporting activities? (This question is asking how you feel about your ability to participate in sport, not whether you do).	Pearson Correlation	0.0825619	0.349386	0.105296	.632**	.505*	0.431451	0.401916	.850**	.782**	.759**	0.298541	.722**	.741**	0.387376	.556*	0.419648	0.316885	.671**	.578**	.476*	.699**	0.250453	0.367315	0.436038	.499*	.631**	.538*	.577**	.815**	.528*	0.410481	0.256197	0.420907	.663**	.649**	1	.712**	.723**	.735**	.676**	.683**	.595**
	Sig. (2-tailed)	0.729309	0.131057	0.658629	0.00280724	0.0232098	0.0651182	0.0789795	2.10131e-06	4.57105e-05	0.00010391	0.201058	0.000328378	0.000187788	0.0915119	0.0109497	0.0654783	0.173421	0.0011928	0.00761436	0.0340052	0.000598323	0.286862	0.111118	0.0546166	0.0252289	0.002832	0.0144235	0.00768541	1.19309e-05	0.0167909	0.0722219	0.27558	0.0645902	0.0014465	0.00197524		0.000427941	0.000313126	0.000220828	0.00105755	0.000894708	0.00562502
	N	20	20	20	20	20	19	20	20	20	20	20	20	20	20	20	20	20	20	20	20	20	20	20	20	20	20	20	20	20	20	20	20	20	20	20	20	20	20	20	20	20	20
your ability to participate in social events outside of school?	Pearson Correlation	0.155475	.511*	0.233694	.701**	0.320571	.515*	.463*	.671**	.699**	.583**	.542*	.760**	.815**	.506*	.779**	.590**	.531*	.626**	0.413397	0.362352	.551*	0.404259	0.366196	0.331798	0.287448	.496*	.713**	0.345355	.479*	0.212938	.510*	0.328393	.637**	.848**	.613**	.712**	1	.828**	.675**	.465*	.587**	.534*
	Sig. (2-tailed)	0.512768	0.0211587	0.321375	0.000573734	0.168198	0.024125	0.0399833	0.0011918	0.000598698	0.0069516	0.0135399	0.000102058	1.19991e-05	0.0226813	5.17745e-05	0.00618043	0.0159567	0.00314808	0.0700228	0.116403	0.0118525	0.0770862	0.112294	0.152957	0.219119	0.0260337	0.000421601	0.135868	0.032582	0.367392	0.0217023	0.157474	0.00252717	2.29808e-06	0.00406263	0.000427941		6.72566e-06	0.00108661	0.0389531	0.0065505	0.0152125
	N	20	20	20	20	20	19	20	20	20	20	20	20	20	20	20	20	20	20	20	20	20	20	20	20	20	20	20	20	20	20	20	20	20	20	20	20	20	20	20	20	20	20
your ability to participate in your community?	Pearson Correlation	0.194619	0.407343	0.215799	.662**	.473*	0.387922	0.422911	.739**	.706**	.600**	.621**	.727**	.709**	0.429236	.543*	0.367679	0.32829	.526*	.495*	0.370522	.497*	0.291054	0.221898	0.432652	0.296259	.537*	.605**	.482*	.549*	0.401429	0.228983	0.299359	.587**	.619**	.631**	.723**	.828**	1	.593**	.553*	.586**	.619**
	Sig. (2-tailed)	0.410947	0.0746456	0.360835	0.00148715	0.0351764	0.100772	0.0631957	0.000198852	0.00050536	0.00518986	0.00345875	0.000280739	0.000469612	0.0589436	0.0132583	0.110738	0.157612	0.017178	0.0264268	0.107796	0.0257266	0.213135	0.347086	0.0567391	0.204688	0.0145504	0.00472369	0.0314414	0.012241	0.079378	0.331502	0.199765	0.00656185	0.00359141	0.00286948	0.000313126	6.72566e-06		0.00588384	0.0113725	0.00662569	0.00360789
	N	20	20	20	20	20	19	20	20	20	20	20	20	20	20	20	20	20	20	20	20	20	20	20	20	20	20	20	20	20	20	20	20	20	20	20	20	20	20	20	20	20	20
the way you get around? (i.e. your mobility)?	Pearson Correlation	0.0632661	0.343223	-0.0340397	.715**	0.424463	.513*	0.383401	.717**	.698**	.610**	0.122248	.686**	.622**	0.400735	.473*	0.396776	.462*	.759**	.620**	.505*	.787**	0.410226	0.353906	0.434966	.481*	.654**	.538*	0.439163	.628**	0.345393	.513*	0.201373	0.283478	.682**	.460*	.735**	.675**	.593**	1	.587**	.948**	.764**
	Sig. (2-tailed)	0.791024	0.138461	0.88671	0.00039724	0.0621316	0.0248558	0.0951781	0.000373215	0.000624038	0.00425979	0.607644	0.000832177	0.00338488	0.079947	0.035265	0.0832544	0.0401414	0.000105304	0.0035511	0.0232849	3.86562e-05	0.0724166	0.125808	0.055282	0.0317797	0.00176737	0.014385	0.0527115	0.00304439	0.135822	0.0208182	0.394574	0.225833	0.000933721	0.0411167	0.000220828	0.00108661	0.00588384		0.00650181	2.1912e-10	8.83113e-05
	N	20	20	20	20	20	19	20	20	20	20	20	20	20	20	20	20	20	20	20	20	20	20	20	20	20	20	20	20	20	20	20	20	20	20	20	20	20	20	20	20	20	20
succeeding in the things you want to be good at?	Pearson Correlation	0.364935	0.262626	0.0490873	.496*	.597**	.575**	0.30716	.708**	.677**	.594**	0.380413	.546*	.498*	.530*	0.409091	0.437547	.520*	.699**	.841**	.734**	.668**	0.238704	0.261892	.457*	0.241067	.714**	0.391154	0.35887	.472*	.565**	0.0785069	0.365333	0.408794	0.341389	.713**	.676**	.465*	.553*	.587**	1	.680**	.561*
	Sig. (2-tailed)	0.113631	0.263288	0.837171	0.0260212	0.00548364	0.0099692	0.187728	0.000476425	0.00104057	0.0057143	0.0980043	0.0127397	0.0255916	0.0162968	0.0732881	0.0536902	0.0187096	0.000612889	3.43317e-06	0.000227922	0.00128506	0.310807	0.264673	0.0428511	0.305898	0.000411953	0.0881242	0.120217	0.0354922	0.00945432	0.74216	0.113208	0.0735176	0.14072	0.000417905	0.00105755	0.0389531	0.0113725	0.00650181		0.000979124	0.0100324
	N	20	20	20	20	20	19	20	20	20	20	20	20	20	20	20	20	20	20	20	20	20	20	20	20	20	20	20	20	20	20	20	20	20	20	20	20	20	20	20	20	20	20
your ability to get around your neighbourhood?	Pearson Correlation	0.218966	0.375874	0.0704327	.689**	.537*	.468*	0.382737	.691**	.664**	.558*	0.195491	.636**	.520*	.524*	0.432513	0.354574	.448*	.785**	.724**	.539*	.772**	0.426758	0.337741	.455*	.456*	.632**	0.405211	.452*	.513*	0.363295	0.286801	0.232386	0.305626	.552*	.551*	.683**	.587**	.586**	.948**	.680**	1	.841**
	Sig. (2-tailed)	0.353657	0.102414	0.767941	0.000770197	0.0147088	0.0431891	0.0958011	0.000734974	0.00142213	0.0105396	0.408813	0.00256177	0.0187866	0.0177951	0.0568275	0.125045	0.0476209	4.20353e-05	0.000306374	0.014291	6.58586e-05	0.0605828	0.145291	0.043688	0.0430882	0.00278544	0.0763266	0.0454389	0.0206392	0.115385	0.220205	0.324167	0.190056	0.0116075	0.0117254	0.000894708	0.0065505	0.00662569	2.1912e-10	0.000979124		3.48327e-06
	N	20	20	20	20	20	19	20	20	20	20	20	20	20	20	20	20	20	20	20	20	20	20	20	20	20	20	20	20	20	20	20	20	20	20	20	20	20	20	20	20	20	20
your ability to get from place to place (i.e transport)?	Pearson Correlation	0.411998	.485*	0.349187	.609**	.645**	0.308407	0.363337	.689**	.712**	.614**	0.441274	.633**	.540*	.608**	.491*	.454*	.485*	.840**	.784**	.629**	.831**	0.408164	0.270237	.560*	0.33747	0.442819	0.132714	0.351393	0.391466	0.355547	0.161556	0.419811	0.19442	0.409137	.513*	.595**	.534*	.619**	.764**	.561*	.841**	1
	Sig. (2-tailed)	0.071071	0.0301919	0.131291	0.00440657	0.0021579	0.198918	0.115341	0.000784096	0.000433097	0.00396588	0.0514536	0.00272522	0.0139512	0.00447012	0.0280869	0.0443224	0.0301919	3.67385e-06	4.30265e-05	0.00296838	5.72438e-06	0.0740059	0.24919	0.0103133	0.145634	0.0505474	0.576997	0.128707	0.0878486	0.12394	0.496206	0.0653629	0.411436	0.0732526	0.0208088	0.00562502	0.0152125	0.00360789	8.83113e-05	0.0100324	3.48327e-06
	N	20	20	20	20	20	19	20	20	20	20	20	20	20	20	20	20	20	20	20	20	20	20	20	20	20	20	20	20	20	20	20	20	20	20	20	20	20	20	20	20	20	20
**. Correlation is significant at the 0.01 level (2-tailed).
*. Correlation is significant at the 0.05 level (2-tailed).
[truncated: 119 more columns]

## Sheet: C Table_Correlation parents
Correlations																																															Correlations
		Hungarian parents																						Pannonian basin parents																									Hungarian parent
General wellbeing & participation		their life in general?	their life as a whole?	their quality of life?	the way they get along with other teenagers outside of school (not school friends)?	hanging out on their own?	hanging out with friends?	how they are accepted by other teenagers outside of school (not school friends)?	being able to do things they want to do (i.e their ability to do things, not whether they’re allowed to)?	the way they ‘have a go’ and try new things?	themself?	their positive attitude?	their future?	their opportunities in life?	their ability to participate in leisure and recreational activities?	their ability to participate in sporting activities? (This question is asking how they feel about their ability to participate in sport, not whether they do).	their ability to participate in social events outside of school?	their ability to participate in your community?	the way they get around? (i.e. their mobility)?	succeeding in the things they want to be good at?	their ability to get around your neighbourhood?	their ability to get from place to place (i.e transport)?	HU_Parent_1_domain	their life in general?	their life as a whole?	their quality of life?	the way they get along with other teenagers outside of school (not school friends)?	hanging out on their own?	hanging out with friends?	how they are accepted by other teenagers outside of school (not school friends)?	being able to do things they want to do (i.e their ability to do things, not whether they’re allowed to)?	the way they ‘have a go’ and try new things?	themself?	their positive attitude?	their future?	their opportunities in life?	their ability to participate in leisure and recreational activities?	their ability to participate in sporting activities? (This question is asking how they feel about their ability to participate in sport, not whether they do).	their ability to participate in social events outside of school?	their ability to participate in your community?	the way they get around? (i.e. their mobility)?	succeeding in the things they want to be good at?	their ability to get around your neighbourhood?	their ability to get from place to place (i.e transport)?	Pan_Parent_1_domain		Communication & physical health		the way they get along with adults?
their life in general?	Pearson Correlation	1	.827**	.871**	0.0831193	0.343309	.533*	0.368446	.656**	.652**	0.423033	0.414638	.735**	.749**	0.351449	0.207619	0.272721	.452*	.658**	.502*	.718**	.506*	.791**	0.0560378	-0.196379	-0.400842	-0.135168	-.446*	0.18806	-0.0612477	-0.395426	-.476*	-0.306312	-.626**	-0.325003	-0.300032	-0.123461	-0.349597	-0.111455	0.153218	-0.241683	-0.0313947	0.0809167	-0.146503	-0.247805		the way they get along with adults?	Pearson Correlation	1
	Sig. (2-tailed)		6.83378e-06	5.88855e-07	0.727548	0.138356	0.0188815	0.109938	0.00168781	0.00185069	0.0631113	0.0691023	0.000225339	0.000143456	0.128642	0.379757	0.244696	0.0452624	0.00160325	0.0240838	0.000366495	0.0227308	3.31397e-05	0.814476	0.406647	0.0798593	0.56991	0.0486303	0.440707	0.797556	0.0844055	0.0337347	0.189013	0.00312659	0.162062	0.198708	0.604058	0.130808	0.63992	0.51898	0.304626	0.895465	0.734514	0.537673	0.292156			Sig. (2-tailed)
	N	20	20	20	20	20	19	20	20	20	20	20	20	20	20	20	20	20	20	20	20	20	20	20	20	20	20	20	19	20	20	20	20	20	20	20	20	20	20	20	20	20	20	20	20			N	20
their life as a whole?	Pearson Correlation	.827**	1	.893**	-0.0325553	0.196185	.682**	0.250244	.828**	.762**	0.298743	0.157353	.640**	.702**	0.438766	.646**	0.429897	.538*	.602**	0.38842	.723**	0.379671	.804**	0.197535	-0.134391	-0.144219	-0.275659	-0.367573	0.0157739	-0.14736	-0.440802	-.508*	-0.358401	-0.391301	-0.386778	-0.380557	-0.104771	-0.357531	-0.13941	0.0921297	-0.29329	-0.0560168	0.0795096	-0.238397	-0.272533		how they are accepted by adults?	Pearson Correlation	0.391386
	Sig. (2-tailed)	6.83378e-06		1.21336e-07	0.891621	0.407119	0.00129488	0.287277	6.5436e-06	9.34425e-05	0.200737	0.507627	0.00235067	0.000553649	0.0529507	0.00207924	0.0585119	0.014424	0.00501661	0.0905663	0.000313201	0.0987153	1.96151e-05	0.403834	0.572149	0.544101	0.239446	0.110849	0.948897	0.53527	0.0517327	0.0220962	0.120737	0.0879943	0.0920569	0.0978672	0.66023	0.121707	0.557747	0.699267	0.209478	0.814544	0.738975	0.311449	0.245033			Sig. (2-tailed)	0.0879192
	N	20	20	20	20	20	19	20	20	20	20	20	20	20	20	20	20	20	20	20	20	20	20	20	20	20	20	20	19	20	20	20	20	20	20	20	20	20	20	20	20	20	20	20	20			N	20
their quality of life?	Pearson Correlation	.871**	.893**	1	0.0126892	0.231767	.684**	0.418332	.719**	.730**	0.40706	0.190802	.760**	.762**	.512*	.512*	0.432597	.611**	.739**	0.43851	.788**	.501*	.866**	-0.0253857	-0.260181	-0.353821	-0.270569	-0.435096	0.0189269	-0.204036	-0.43766	-.479*	-0.311651	-.480*	-0.370052	-0.367719	-0.153139	-0.375817	-0.183736	0.0353333	-0.300763	-0.0986521	-0.00633903	-0.233052	-0.322903		how they are accepted by people in general?	Pearson Correlation	0.435656
	Sig. (2-tailed)	5.88855e-07	1.21336e-07		0.957656	0.325495	0.00124176	0.0664157	0.000352335	0.000260572	0.0748675	0.420363	9.98826e-05	9.44135e-05	0.0209434	0.0209069	0.0567738	0.0041759	0.000194863	0.0531051	3.65956e-05	0.0243866	7.80109e-07	0.915396	0.267921	0.125905	0.248586	0.0552008	0.938698	0.388218	0.0536212	0.0326074	0.181025	0.0322226	0.108279	0.110696	0.519198	0.10247	0.438092	0.882433	0.197563	0.679028	0.97884	0.322744	0.16495			Sig. (2-tailed)	0.0548527
	N	20	20	20	20	20	19	20	20	20	20	20	20	20	20	20	20	20	20	20	20	20	20	20	20	20	20	20	19	20	20	20	20	20	20	20	20	20	20	20	20	20	20	20	20			N	20
the way they get along with other teenagers outside of school (not school friends)?	Pearson Correlation	0.0831193	-0.0325553	0.0126892	1	-0.125747	0.015314	.619**	0.112914	0.0949922	0.264198	-0.0198627	0.0182578	-0.0496292	0.0338468	-0.0399902	.453*	0.316493	0.144901	0.0191814	0.161547	.596**	0.304898	0.165189	.489*	0.247782	0.362695	0.0372532	0.274203	0.39099	0.182547	0.100985	-0.0567592	-0.085525	0.247189	0.174518	0.380483	0.254384	0.191132	0.226119	0.378515	0.0833147	0.024062	0.183856	0.26245		their ability to keep up academically with their peers(i.e. their school work)?	Pearson Correlation	0.381578
	Sig. (2-tailed)	0.727548	0.891621	0.957656		0.597323	0.950385	0.00363	0.63552	0.690359	0.260335	0.933759	0.939101	0.835397	0.887348	0.867061	0.0446893	0.173983	0.542179	0.936026	0.49623	0.00555912	0.191168	0.486438	0.0287366	0.292203	0.116032	0.87609	0.255946	0.0882692	0.441112	0.671839	0.812128	0.719962	0.293397	0.461797	0.0979376	0.279112	0.419544	0.337752	0.0998315	0.726931	0.919794	0.437787	0.26362			Sig. (2-tailed)	0.0968956
	N	20	20	20	20	20	19	20	20	20	20	20	20	20	20	20	20	20	20	20	20	20	20	20	20	20	20	20	19	20	20	20	20	20	20	20	20	20	20	20	20	20	20	20	20			N	20
hanging out on their own?	Pearson Correlation	0.343309	0.196185	0.231767	-0.125747	1	0.389108	-0.00561509	0.0896936	0.167231	0.182567	0.416697	0.273208	0.349482	0.238344	-0.0148213	-0.0856432	0.0787923	0.197117	.597**	0.27346	0.0483129	0.294727	-0.0892256	-0.120008	-0.164369	-0.0252876	-0.336857	-0.147581	-0.0356029	-0.0586279	-0.255831	-0.336581	-0.150564	-0.158243	-0.137446	0.111638	-0.0263432	-0.12679	-0.0848835	-0.16659	-0.0898961	-0.140559	-0.239681	-0.177118		the way they communicate with people they knowwell (using any means of communication)?	Pearson Correlation	.579**
	Sig. (2-tailed)	0.138356	0.407119	0.325495	0.597323		0.0996448	0.981256	0.706877	0.480991	0.441061	0.0675948	0.24382	0.130944	0.311559	0.950548	0.71959	0.741253	0.40485	0.0054936	0.243368	0.839708	0.207152	0.708342	0.614288	0.488634	0.915722	0.146413	0.546551	0.881541	0.806053	0.276291	0.146766	0.526333	0.505198	0.563363	0.639369	0.912217	0.594262	0.721982	0.482696	0.706244	0.554473	0.308772	0.455045			Sig. (2-tailed)	0.00752513
	N	20	20	20	20	20	19	20	20	20	20	20	20	20	20	20	20	20	20	20	20	20	20	20	20	20	20	20	19	20	20	20	20	20	20	20	20	20	20	20	20	20	20	20	20			N	20
hanging out with friends?	Pearson Correlation	.533*	.682**	.684**	0.015314	0.389108	1	0.234172	0.403115	0.422294	0.285913	0.0850244	.502*	0.422042	0.156801	.525*	0.251168	0.427209	.604**	.471*	.641**	0.353231	.650**	0.266981	0.0830883	0.0455584	-0.0656416	-0.228378	0.0303495	-0.0369393	-0.168604	-0.232008	-0.170952	-0.0515196	-0.130906	-0.113682	0.407495	0.0624458	0.198619	0.27139	0.095254	0.184125	0.253693	-0.0198282	0.0379284		the way they communicate with people they don’t know well (using any means of communication)?	Pearson Correlation	.664**
	Sig. (2-tailed)	0.0188815	0.00129488	0.00124176	0.950385	0.0996448		0.334574	0.0870181	0.0716853	0.235373	0.729283	0.0283592	0.0718727	0.52148	0.0209525	0.299626	0.0681022	0.00613919	0.0416121	0.00309489	0.137947	0.00259593	0.269182	0.735234	0.853074	0.789478	0.347009	0.904844	0.880659	0.490195	0.339188	0.484082	0.834088	0.59322	0.643082	0.0833219	0.799524	0.414983	0.261052	0.698091	0.4505	0.29463	0.935785	0.877486			Sig. (2-tailed)	0.00142393
	N	19	19	19	19	19	19	19	19	19	19	19	19	19	19	19	19	19	19	19	19	19	19	19	19	19	19	19	18	19	19	19	19	19	19	19	19	19	19	19	19	19	19	19	19			N	20
how they are accepted by other teenagers outside of school (not school friends)?	Pearson Correlation	0.368446	0.250244	0.418332	.619**	-0.00561509	0.234172	1	0.344148	.521*	.601**	0.193625	0.409812	0.301043	.489*	0.228947	.697**	.749**	0.433089	0.161454	0.410348	.603**	.675**	-0.08832	0.124159	-0.0418522	0.150358	-0.154226	0.0716452	0.130944	-0.169839	-0.157351	-0.255318	-0.337528	-0.0706712	-0.130178	0.075275	-0.0968872	-0.175767	-0.131336	-0.00483133	-0.247101	-0.302623	-0.140139	-0.12662		the way other people communicate with them?	Pearson Correlation	.570**
	Sig. (2-tailed)	0.109938	0.287277	0.0664157	0.00363	0.981256	0.334574		0.137332	0.0184093	0.00505874	0.413389	0.0727332	0.197124	0.028504	0.331582	0.000630343	0.0001432	0.0564616	0.496482	0.0723232	0.00486058	0.00109811	0.71118	0.601998	0.860928	0.526905	0.516202	0.770694	0.582134	0.474074	0.50763	0.277288	0.145561	0.767176	0.584363	0.752449	0.684484	0.458549	0.580994	0.983872	0.293575	0.194669	0.555669	0.594762			Sig. (2-tailed)	0.00868521
	N	20	20	20	20	20	19	20	20	20	20	20	20	20	20	20	20	20	20	20	20	20	20	20	20	20	20	20	19	20	20	20	20	20	20	20	20	20	20	20	20	20	20	20	20			N	20
being able to do things they want to do (i.e their ability to do things, not whether they’re allowed to)?	Pearson Correlation	.656**	.828**	.719**	0.112914	0.0896936	0.403115	0.344148	1	.941**	0.309209	0.102716	.531*	.624**	.653**	.602**	.452*	.506*	.585**	0.316344	.684**	0.37589	.773**	0.0745101	-0.136639	-0.254966	-0.22686	-0.426948	0.085068	-0.0866809	-0.371673	-.479*	-0.36408	-0.437153	-0.342791	-0.305536	-0.115219	-0.32626	-0.165702	-0.0399692	-0.370322	-0.184809	-0.0495282	-0.363656	-0.307386		the way they communicate with people using technology? (e.g. text message, the internet)?	Pearson Correlation	.464*
	Sig. (2-tailed)	0.00168781	6.5436e-06	0.000352335	0.63552	0.706877	0.0870181	0.137332		6.89446e-10	0.184649	0.666523	0.0160481	0.00330728	0.00180609	0.00493601	0.0454478	0.0228922	0.00668577	0.174196	0.000875194	0.102398	6.46755e-05	0.75489	0.56568	0.277975	0.336129	0.0604556	0.729149	0.716326	0.106622	0.0325347	0.114542	0.0539308	0.138991	0.190193	0.628588	0.16035	0.485068	0.867131	0.108002	0.435374	0.835728	0.114997	0.187388			Sig. (2-tailed)	0.0395384
	N	20	20	20	20	20	19	20	20	20	20	20	20	20	20	20	20	20	20	20	20	20	20	20	20	20	20	20	19	20	20	20	20	20	20	20	20	20	20	20	20	20	20	20	20			N	20
the way they ‘have a go’ and try new things?	Pearson Correlation	.652**	.762**	.730**	0.0949922	0.167231	0.422294	.521*	.941**	1	.497*	0.214309	.620**	.694**	.793**	.603**	.490*	.603**	.584**	0.409513	.719**	0.3834	.845**	-0.0155134	-0.155727	-0.286883	-0.183011	-0.429155	0.0478524	-0.0928525	-0.366964	-.482*	-0.399126	-.480*	-0.349318	-0.333157	-0.152854	-0.370996	-0.259448	-0.164887	-0.412044	-0.285041	-0.186804	-0.426342	-0.364729		their overall health?	Pearson Correlation	0.144913
	Sig. (2-tailed)	0.00185069	9.34425e-05	0.000260572	0.690359	0.480991	0.0716853	0.0184093	6.89446e-10		0.0259471	0.364241	0.00352287	0.000681418	3.09554e-05	0.00488707	0.0281331	0.0048639	0.00690185	0.0729632	0.000355002	0.095179	2.79529e-06	0.948242	0.512077	0.220067	0.439931	0.0589964	0.845758	0.697014	0.111486	0.0314911	0.0812793	0.0323593	0.131137	0.15118	0.519985	0.107312	0.269322	0.487246	0.071037	0.223175	0.430345	0.0608611	0.113849			Sig. (2-tailed)	0.542145
	N	20	20	20	20	20	19	20	20	20	20	20	20	20	20	20	20	20	20	20	20	20	20	20	20	20	20	20	19	20	20	20	20	20	20	20	20	20	20	20	20	20	20	20	20			N	20
themself?	Pearson Correlation	0.423033	0.298743	0.40706	0.264198	0.182567	0.285913	.601**	0.309209	.497*	1	.491*	.692**	.712**	.492*	0.173016	0.369394	.570**	0.34554	.455*	0.373723	0.37926	.662**	0.0301086	0.213344	-0.0251994	0.043199	-0.281787	0.0171541	0.270315	-0.239876	-0.266667	-0.248561	-0.385814	-0.131945	-0.110494	-0.111249	-0.375019	-0.227704	-0.180009	-0.138724	-0.317917	-0.335508	-0.144649	-0.190851		their physical health?	Pearson Correlation	-0.192434
	Sig. (2-tailed)	0.0631113	0.200737	0.0748675	0.260335	0.441061	0.235373	0.00505874	0.184649	0.0259471		0.0278672	0.00071525	0.000426454	0.0275626	0.465722	0.108957	0.00862766	0.135644	0.0437835	0.104553	0.0991107	0.00146158	0.899726	0.366457	0.916015	0.856496	0.228734	0.944431	0.249049	0.308366	0.255741	0.290639	0.09294	0.579225	0.642825	0.640544	0.103261	0.334285	0.447598	0.559707	0.171947	0.14814	0.542889	0.420241			Sig. (2-tailed)	0.416323
	N	20	20	20	20	20	19	20	20	20	20	20	20	20	20	20	20	20	20	20	20	20	20	20	20	20	20	20	19	20	20	20	20	20	20	20	20	20	20	20	20	20	20	20	20			N	20
their positive attitude?	Pearson Correlation	0.414638	0.157353	0.190802	-0.0198627	0.416697	0.0850244	0.193625	0.102716	0.214309	.491*	1	.712**	.549*	0.193339	-0.144272	-0.230239	0.0365225	-0.0988518	0.0923805	-0.0793347	-0.227896	0.237206	-0.00126148	-0.0256986	-0.272698	0.127903	-0.294729	0.207891	0.077014	-0.174896	-0.152281	-0.0642415	-0.295584	-0.0409897	0.0483522	-0.0319616	0.010056	0.143337	0.126258	-0.136074	-0.157131	-0.094816	-0.0242418	-0.0638484		how they sleep?	Pearson Correlation	0.109123
	Sig. (2-tailed)	0.0691023	0.507627	0.420363	0.933759	0.0675948	0.729283	0.413389	0.666523	0.364241	0.0278672		0.000433461	0.0120971	0.414092	0.543951	0.328785	0.878503	0.678412	0.698485	0.73953	0.333866	0.313945	0.995789	0.914357	0.244737	0.591003	0.207148	0.393081	0.746907	0.460813	0.521572	0.787872	0.205772	0.863768	0.839579	0.893587	0.966438	0.546592	0.595822	0.567301	0.508232	0.690907	0.919196	0.789142			Sig. (2-tailed)	0.64698
	N	20	20	20	20	20	19	20	20	20	20	20	20	20	20	20	20	20	20	20	20	20	20	20	20	20	20	20	19	20	20	20	20	20	20	20	20	20	20	20	20	20	20	20	20			N	20
their future?	Pearson Correlation	.735**	.640**	.760**	0.0182578	0.273208	.502*	0.409812	.531*	.620**	.692**	.712**	1	.891**	.502*	0.301634	0.138106	0.430504	0.396006	0.300168	0.42987	0.154992	.714**	-0.00463821	-0.0944883	-0.337176	-0.0842939	-.456*	0.1506	-0.0166567	-0.353528	-0.346897	-0.162389	-.445*	-0.210202	-0.124825	-0.117516	-0.221842	0.0136888	0.0944883	-0.248901	-0.1959	-0.091884	-0.132261	-0.209094		the way they look?	Pearson Correlation	-0.123344
	Sig. (2-tailed)	0.000225339	0.00235067	9.98826e-05	0.939101	0.24382	0.0283592	0.0727332	0.0160481	0.00352287	0.00071525	0.000433461		1.41711e-07	0.0241773	0.196204	0.561473	0.0581178	0.0839097	0.198494	0.0585297	0.514094	0.000408815	0.984516	0.691925	0.146009	0.723841	0.043277	0.538283	0.944433	0.126241	0.134012	0.493958	0.0491264	0.373725	0.600036	0.621713	0.347211	0.954323	0.691925	0.289957	0.407815	0.700033	0.578311	0.376304			Sig. (2-tailed)	0.604405
	N	20	20	20	20	20	19	20	20	20	20	20	20	20	20	20	20	20	20	20	20	20	20	20	20	20	20	20	19	20	20	20	20	20	20	20	20	20	20	20	20	20	20	20	20			N	20
their opportunities in life?	Pearson Correlation	.749**	.702**	.762**	-0.0496292	0.349482	0.422042	0.301043	.624**	.694**	.712**	.549*	.891**	1	.592**	0.325883	0.178922	.454*	.445*	.546*	.560*	0.268168	.759**	-0.013935	-0.125189	-0.308471	-0.186606	-.472*	0.0722404	-0.0214471	-0.40157	-0.441438	-0.329477	-.447*	-0.316614	-0.261379	-0.302626	-0.428463	-0.20857	-0.0335013	-0.380911	-0.310667	-0.189063	-0.292468	-0.340391		the changes happening to their body to do with puberty?	Pearson Correlation	-0.243471
	Sig. (2-tailed)	0.000143456	0.000553649	9.44135e-05	0.835397	0.130944	0.0718727	0.197124	0.00330728	0.000681418	0.000426454	0.0120971	1.41711e-07		0.00593392	0.160862	0.45039	0.0441926	0.04946	0.0127889	0.0102197	0.252974	0.000103991	0.953503	0.598965	0.185754	0.430843	0.0354953	0.768838	0.928487	0.0792623	0.0513567	0.156026	0.048148	0.173809	0.265645	0.194664	0.0594509	0.37753	0.888491	0.097529	0.18248	0.42469	0.210818	0.141961			Sig. (2-tailed)	0.300951
	N	20	20	20	20	20	19	20	20	20	20	20	20	20	20	20	20	20	20	20	20	20	20	20	20	20	20	20	19	20	20	20	20	20	20	20	20	20	20	20	20	20	20	20	20			N	20
their ability to participate in leisure and recreational activities?	Pearson Correlation	0.351449	0.438766	.512*	0.0338468	0.238344	0.156801	.489*	.653**	.793**	.492*	0.193339	.502*	.592**	1	.593**	.462*	.549*	0.301697	0.39538	.521*	0.202029	.665**	-0.348238	-0.308444	-0.345432	-0.296084	-.477*	-0.237707	-0.324227	-0.347465	-.457*	-.472*	-.504*	-0.419088	-0.410217	-0.326783	-0.349569	-0.43775	-.446*	-.510*	-.499*	-.503*	-.504*	-.535*		being able to do things by themself without relying on others?	Pearson Correlation	0.403942
	Sig. (2-tailed)	0.128642	0.0529507	0.0209434	0.887348	0.311559	0.52148	0.028504	0.00180609	3.09554e-05	0.0275626	0.414092	0.0241773	0.00593392		0.00586436	0.0401569	0.0121517	0.196106	0.0844447	0.0185409	0.393004	0.00137001	0.132415	0.185796	0.135775	0.204969	0.0334443	0.327115	0.163125	0.133334	0.0428265	0.0355829	0.0235615	0.0658757	0.0724231	0.159642	0.130841	0.0535664	0.0489879	0.0214936	0.0252468	0.0236222	0.023556	0.0150958			Sig. (2-tailed)	0.0773402
	N	20	20	20	20	20	19	20	20	20	20	20	20	20	20	20	20	20	20	20	20	20	20	20	20	20	20	20	19	20	20	20	20	20	20	20	20	20	20	20	20	20	20	20	20			N	20
their ability to participate in sporting activities? (This question is asking how they feel about their ability to participate in sport, not whether they do).	Pearson Correlation	0.207619	.646**	.512*	-0.0399902	-0.0148213	.525*	0.228947	.602**	.603**	0.173016	-0.144272	0.301634	0.325883	.593**	1	.555*	.503*	0.227006	0.152983	.488*	0.11558	.553*	-0.0513303	-0.107979	0.0736474	-0.349825	-0.272034	-0.314852	-0.32259	-0.318307	-0.387273	-0.329305	-0.151387	-0.323702	-0.361052	-0.162566	-0.242952	-0.239074	-0.247214	-0.319973	-0.261812	-0.203747	-0.320186	-0.339107		what may happen to them later in life?	Pearson Correlation	0.152626
	Sig. (2-tailed)	0.379757	0.00207924	0.0209069	0.867061	0.950548	0.0209525	0.331582	0.00493601	0.00488707	0.465722	0.543951	0.196204	0.160862	0.00586436		0.0110032	0.023894	0.335809	0.519631	0.0288659	0.627507	0.0113541	0.829833	0.650455	0.757646	0.13054	0.245932	0.189208	0.165383	0.171393	0.0916052	0.156256	0.524047	0.163847	0.117816	0.49348	0.302015	0.310037	0.293346	0.169038	0.264825	0.388906	0.168738	0.143568			Sig. (2-tailed)	0.520618
	N	20	20	20	20	20	19	20	20	20	20	20	20	20	20	20	20	20	20	20	20	20	20	20	20	20	20	20	19	20	20	20	20	20	20	20	20	20	20	20	20	20	20	20	20			N	20
their ability to participate in social events outside of school?	Pearson Correlation	0.272721	0.429897	0.432597	.453*	-0.0856432	0.251168	.697**	.452*	.490*	0.369394	-0.230239	0.138106	0.178922	.462*	.555*	1	.896**	.501*	0.165245	.467*	.657**	.661**	0.00709961	0.102709	0.161472	-0.146381	-0.177188	-0.218809	-0.0028329	-0.415183	-0.416096	-.492*	-0.236182	-0.281954	-0.40079	-0.113257	-0.40874	-.446*	-0.319307	-0.243302	-0.301554	-0.404009	-0.323233	-0.337477		what they have achieved in their life?	Pearson Correlation	0.104477
	Sig. (2-tailed)	0.244696	0.0585119	0.0567738	0.0446893	0.71959	0.299626	0.000630343	0.0454478	0.0281331	0.108957	0.328785	0.561473	0.45039	0.0401569	0.0110032		9.1551e-08	0.0244439	0.48629	0.0377212	0.00166514	0.00152364	0.976301	0.666544	0.496433	0.538015	0.454865	0.368125	0.990543	0.0687008	0.0680323	0.0275198	0.316101	0.228447	0.0799018	0.634485	0.0735589	0.0488129	0.169977	0.301297	0.196329	0.0772866	0.164494	0.145626			Sig. (2-tailed)	0.661131
	N	20	20	20	20	20	19	20	20	20	20	20	20	20	20	20	20	20	20	20	20	20	20	20	20	20	20	20	19	20	20	20	20	20	20	20	20	20	20	20	20	20	20	20	20			N	20
their ability to participate in your community?	Pearson Correlation	.452*	.538*	.611**	0.316493	0.0787923	0.427209	.749**	.506*	.603**	.570**	0.0365225	0.430504	.454*	.549*	.503*	.896**	1	.610**	0.348548	.524*	.626**	.802**	0.0414192	0.0668982	0.0279657	-0.09788	-0.235168	-0.0869007	0.00874967	-.485*	-.451*	-.527*	-0.2458	-0.300003	-0.415276	-0.102884	-0.427285	-0.373914	-0.196379	-0.273379	-0.317436	-0.364835	-0.367013	-0.341816		their plans for the future?	Pearson Correlation	-0.0110964
	Sig. (2-tailed)	0.0452624	0.014424	0.0041759	0.173983	0.741253	0.0681022	0.0001432	0.0228922	0.0048639	0.00862766	0.878503	0.0581178	0.0441926	0.0121517	0.023894	9.1551e-08		0.00430638	0.132047	0.0176653	0.00315794	2.14199e-05	0.862354	0.779303	0.906832	0.681413	0.318243	0.723529	0.970795	0.0301688	0.0460812	0.0168813	0.296206	0.198754	0.0686328	0.666007	0.0602312	0.104362	0.406647	0.243514	0.172634	0.113737	0.111435	0.140192			Sig. (2-tailed)	0.962967
	N	20	20	20	20	20	19	20	20	20	20	20	20	20	20	20	20	20	20	20	20	20	20	20	20	20	20	20	19	20	20	20	20	20	20	20	20	20	20	20	20	20	20	20	20			N	20
the way they get around? (i.e. their mobility)?	Pearson Correlation	.658**	.602**	.739**	0.144901	0.197117	.604**	0.433089	.585**	.584**	0.34554	-0.0988518	0.396006	.445*	0.301697	0.227006	.501*	.610**	1	.487*	.814**	.785**	.759**	-0.0117125	-0.149683	-0.323291	-0.236867	-.457*	0.059686	-0.0300441	-.458*	-.448*	-0.330185	-0.375722	-0.323347	-0.260628	0.0141311	-0.34679	-0.187651	-0.0281582	-0.238533	-0.08145	-0.0516699	-0.266567	-0.281272		HU_Parent_2_domain	Pearson Correlation	.452*
	Sig. (2-tailed)	0.00160325	0.00501661	0.000194863	0.542179	0.40485	0.00613919	0.0564616	0.00668577	0.00690185	0.135644	0.678412	0.0839097	0.04946	0.196106	0.335809	0.0244439	0.00430638		0.029319	1.25286e-05	4.21907e-05	0.000103909	0.960913	0.528784	0.164413	0.314657	0.0426196	0.808223	0.899939	0.0420482	0.0476682	0.155086	0.102564	0.164336	0.26707	0.952849	0.134141	0.42822	0.906193	0.311165	0.732826	0.828723	0.255927	0.229622			Sig. (2-tailed)	0.0453921
	N	20	20	20	20	20	19	20	20	20	20	20	20	20	20	20	20	20	20	20	20	20	20	20	20	20	20	20	19	20	20	20	20	20	20	20	20	20	20	20	20	20	20	20	20			N	20
succeeding in the things they want to be good at?	Pearson Correlation	.502*	0.38842	0.43851	0.0191814	.597**	.471*	0.161454	0.316344	0.409513	.455*	0.0923805	0.300168	.546*	0.39538	0.152983	0.165245	0.348548	.487*	1	.702**	.494*	.583**	-0.0901477	-0.110058	-0.214404	-0.158472	-0.402204	-0.0489339	-0.0962464	-0.219325	-0.4124	-.520*	-0.388522	-0.325003	-0.339771	-0.0823073	-0.310753	-0.201339	-0.0841622	-0.241683	-0.188368	-0.132022	-0.342847	-0.305243		the way they get along with adults?	Pearson Correlation	.633**
	Sig. (2-tailed)	0.0240838	0.0905663	0.0531051	0.936026	0.0054936	0.0416121	0.496482	0.174196	0.0729632	0.0437835	0.698485	0.198494	0.0127889	0.0844447	0.519631	0.48629	0.132047	0.029319		0.000565779	0.0269872	0.00699106	0.705457	0.644145	0.364024	0.504572	0.0787456	0.842313	0.686469	0.352849	0.0707692	0.01888	0.0904741	0.162062	0.142735	0.730114	0.182353	0.394656	0.724256	0.304626	0.426424	0.579003	0.138922	0.19064			Sig. (2-tailed)	0.00276057
	N	20	20	20	20	20	19	20	20	20	20	20	20	20	20	20	20	20	20	20	20	20	20	20	20	20	20	20	19	20	20	20	20	20	20	20	20	20	20	20	20	20	20	20	20			N	20
their ability to get around your neighbourhood?	Pearson Correlation	.718**	.723**	.788**	0.161547	0.27346	.641**	0.410348	.684**	.719**	0.373723	-0.0793347	0.42987	.560*	.521*	.488*	.467*	.524*	.814**	.702**	1	.737**	.843**	-0.127854	-0.255847	-0.335177	-0.335177	-.500*	-0.0717513	-0.234676	-0.388934	-.534*	-.452*	-.555*	-0.429207	-0.428658	-0.119977	-0.400128	-0.286498	-0.138409	-0.310583	-0.155934	-0.0855309	-0.343447	-0.395506		how they are accepted by adults?	Pearson Correlation	.468*
	Sig. (2-tailed)	0.000366495	0.000313201	3.65956e-05	0.49623	0.243368	0.00309489	0.0723232	0.000875194	0.000355002	0.104553	0.73953	0.0585297	0.0102197	0.0185409	0.0288659	0.0377212	0.0176653	1.25286e-05	0.000565779		0.000211105	3.10715e-06	0.591145	0.27626	0.148564	0.148564	0.0248431	0.770363	0.319286	0.0901029	0.0152201	0.045331	0.0111225	0.0589626	0.0593226	0.61438	0.0804478	0.220714	0.560606	0.182605	0.511509	0.719943	0.138188	0.0843368			Sig. (2-tailed)	0.0375762
	N	20	20	20	20	20	19	20	20	20	20	20	20	20	20	20	20	20	20	20	20	20	20	20	20	20	20	20	19	20	20	20	20	20	20	20	20	20	20	20	20	20	20	20	20			N	20
their ability to get from place to place (i.e transport)?	Pearson Correlation	.506*	0.379671	.501*	.596**	0.0483129	0.353231	.603**	0.37589	0.3834	0.37926	-0.227896	0.154992	0.268168	0.202029	0.11558	.657**	.626**	.785**	.494*	.737**	1	.683**	-0.00448181	0.107181	-0.0971702	-0.0171477	-0.252009	0.133675	0.144856	-0.248352	-0.286194	-0.323337	-0.345189	-0.132854	-0.193717	0.0126171	-0.285816	-0.229272	-0.00132322	-0.00566855	-0.0663064	-0.0844335	-0.113909	-0.141308		how they are accepted by people in general?	Pearson Correlation	.625**
	Sig. (2-tailed)	0.0227308	0.0987153	0.0243866	0.00555912	0.839708	0.137947	0.00486058	0.102398	0.095179	0.0991107	0.333866	0.514094	0.252974	0.393004	0.627507	0.00166514	0.00315794	4.21907e-05	0.0269872	0.000211105		0.000908334	0.985038	0.652881	0.683608	0.942798	0.283778	0.585356	0.542306	0.291057	0.221225	0.16435	0.136068	0.576591	0.413163	0.957896	0.221864	0.330875	0.995582	0.981077	0.781209	0.723401	0.632523	0.552342			Sig. (2-tailed)	0.00320568
	N	20	20	20	20	20	19	20	20	20	20	20	20	20	20	20	20	20	20	20	20	20	20	20	20	20	20	20	19	20	20	20	20	20	20	20	20	20	20	20	20	20	20	20	20			N	20
HU_Parent_1_domain	Pearson Correlation	.791**	.804**	.866**	0.304898	0.294727	.650**	.675**	.773**	.845**	.662**	0.237206	.714**	.759**	.665**	.553*	.661**	.802**	.759**	.583**	.843**	.683**	1	0.00264321	-0.0496301	-0.215029	-0.16966	-.489*	0.0166405	-0.0371825	-.451*	-.534*	-.484*	-.522*	-0.358157	-0.367132	-0.0783165	-0.390794	-0.256376	-0.0852779	-0.297326	-0.253469	-0.203452	-0.334125	-0.351192		their ability to keep up academically with their peers(i.e. their school work)?	Pearson Correlation	0.154782
	Sig. (2-tailed)	3.31397e-05	1.96151e-05	7.80109e-07	0.191168	0.207152	0.00259593	0.00109811	6.46755e-05	2.79529e-06	0.00146158	0.313945	0.000408815	0.000103991	0.00137001	0.0113541	0.00152364	2.14199e-05	0.000103909	0.00699106	3.10715e-06	0.000908334		0.991176	0.835394	0.362593	0.474549	0.0286647	0.946093	0.876324	0.0462233	0.015214	0.0306656	0.0183052	0.121009	0.11131	0.742765	0.088443	0.275234	0.72074	0.202986	0.280903	0.389607	0.149923	0.128941			Sig. (2-tailed)	0.514672
	N	20	20	20	20	20	19	20	20	20	20	20	20	20	20	20	20	20	20	20	20	20	20	20	20	20	20	20	19	20	20	20	20	20	20	20	20	20	20	20	20	20	20	20	20			N	20
their life in general?	Pearson Correlation	0.0560378	0.197535	-0.0253857	0.165189	-0.0892256	0.266981	-0.08832	0.0745101	-0.0155134	0.0301086	-0.00126148	-0.00463821	-0.013935	-0.348238	-0.0513303	0.00709961	0.0414192	-0.0117125	-0.0901477	-0.127854	-0.00448181	0.00264321	1	.731**	.703**	.446*	.492*	0.399304	.581**	0.252866	0.221503	0.154816	.503*	0.320504	0.264841	.665**	0.307914	0.436998	.599**	.482*	.559*	.526*	0.327244	.598**		the way they communicate with people they knowwell (using any means of communication)?	Pearson Correlation	-0.0106511
	Sig. (2-tailed)	0.814476	0.403834	0.915396	0.486438	0.708342	0.269182	0.71118	0.75489	0.948242	0.899726	0.995789	0.984516	0.953503	0.132415	0.829833	0.976301	0.862354	0.960913	0.705457	0.591145	0.985038	0.991176		0.000249868	0.000540571	0.0486643	0.0276732	0.0903302	0.00727765	0.282089	0.347967	0.514579	0.0238409	0.168291	0.259134	0.00139311	0.186592	0.0540258	0.00522389	0.031564	0.0103706	0.0172165	0.159019	0.00535453			Sig. (2-tailed)	0.964452
	N	20	20	20	20	20	19	20	20	20	20	20	20	20	20	20	20	20	20	20	20	20	20	20	20	20	20	20	19	20	20	20	20	20	20	20	20	20	20	20	20	20	20	20	20			N	20
their life as a whole?	Pearson Correlation	-0.196379	-0.134391	-0.260181	.489*	-0.120008	0.0830883	0.124159	-0.136639	-0.155727	0.213344	-0.0256986	-0.0944883	-0.125189	-0.308444	-0.107979	0.102709	0.0668982	-0.149683	-0.110058	-0.255847	0.107181	-0.0496301	.731**	1	.754**	.749**	.461*	.525*	.887**	.505*	0.438937	0.330712	.553*	.678**	.600**	.589**	0.434343	0.431937	.538*	.634**	0.361025	0.319684	0.429667	.718**		the way they communicate with people they don’t know well (using any means of communication)?	Pearson Correlation	0.181772
	Sig. (2-tailed)	0.406647	0.572149	0.267921	0.0287366	0.614288	0.735234	0.601998	0.56568	0.512077	0.366457	0.914357	0.691925	0.598965	0.185796	0.650455	0.666544	0.779303	0.528784	0.644145	0.27626	0.652881	0.835394	0.000249868		0.000123581	0.000144463	0.0409534	0.0209267	1.83087e-07	0.0230193	0.0528476	0.154388	0.0115153	0.00101212	0.00512607	0.00633127	0.055671	0.0571951	0.0144977	0.00268517	0.117846	0.169445	0.0586617	0.000359863			Sig. (2-tailed)	0.443087
	N	20	20	20	20	20	19	20	20	20	20	20	20	20	20	20	20	20	20	20	20	20	20	20	20	20	20	20	19	20	20	20	20	20	20	20	20	20	20	20	20	20	20	20	20			N	20
their quality of life?	Pearson Correlation	-0.400842	-0.144219	-0.353821	0.247782	-0.164369	0.0455584	-0.0418522	-0.254966	-0.286883	-0.0251994	-0.272698	-0.337176	-0.308471	-0.345432	0.0736474	0.161472	0.0279657	-0.323291	-0.214404	-0.335177	-0.0971702	-0.215029	.703**	.754**	1	0.308901	.501*	-0.0490921	.521*	0.282332	0.193916	0.0174216	.615**	0.271464	0.158468	.485*	0.283616	0.14539	0.167261	0.375324	0.172409	0.0685683	0.113669	0.399496		the way other people communicate with them?	Pearson Correlation	0.265775
	Sig. (2-tailed)	0.0798593	0.544101	0.125905	0.292203	0.488634	0.853074	0.860928	0.277975	0.220067	0.916015	0.244737	0.146009	0.185754	0.135775	0.757646	0.496433	0.906832	0.164413	0.364024	0.148564	0.683608	0.362593	0.000540571	0.000123581		0.185111	0.0243818	0.841809	0.018522	0.227797	0.412673	0.941885	0.00393645	0.246963	0.504585	0.0300473	0.225598	0.540803	0.480911	0.102958	0.467313	0.773929	0.633246	0.0809716			Sig. (2-tailed)	0.257395
	N	20	20	20	20	20	19	20	20	20	20	20	20	20	20	20	20	20	20	20	20	20	20	20	20	20	20	20	19	20	20	20	20	20	20	20	20	20	20	20	20	20	20	20	20			N	20
the way they get along with other teenagers outside of school (not school friends)?	Pearson Correlation	-0.135168	-0.275659	-0.270569	0.362695	-0.0252876	-0.0656416	0.150358	-0.22686	-0.183011	0.043199	0.127903	-0.0842939	-0.186606	-0.296084	-0.349825	-0.146381	-0.09788	-0.236867	-0.158472	-0.335177	-0.0171477	-0.16966	.446*	.749**	0.308901	1	.610**	.813**	.796**	.779**	.740**	.636**	.499*	.922**	.779**	.485*	.524*	.501*	.657**	.767**	.552*	.537*	.650**	.861**		the way they communicate with people using technology? (e.g. text message, the internet)?	Pearson Correlation	-0.0468181
	Sig. (2-tailed)	0.56991	0.239446	0.248586	0.116032	0.915722	0.789478	0.526905	0.336129	0.439931	0.856496	0.591003	0.723841	0.430843	0.204969	0.13054	0.538015	0.681413	0.314657	0.504572	0.148564	0.942798	0.474549	0.0486643	0.000144463	0.185111		0.00430764	2.31934e-05	2.68646e-05	5.24941e-05	0.000192971	0.00258171	0.0251837	7.59265e-09	5.19453e-05	0.0300473	0.0178188	0.0245078	0.00165111	7.96445e-05	0.0115312	0.0145444	0.0019289	1.12456e-06			Sig. (2-tailed)	0.844608
	N	20	20	20	20	20	19	20	20	20	20	20	20	20	20	20	20	20	20	20	20	20	20	20	20	20	20	20	19	20	20	20	20	20	20	20	20	20	20	20	20	20	20	20	20			N	20
hanging out on their own?	Pearson Correlation	-.446*	-0.367573	-0.435096	0.0372532	-0.336857	-0.228378	-0.154226	-0.426948	-0.429155	-0.281787	-0.294729	-.456*	-.472*	-.477*	-0.272034	-0.177188	-0.235168	-.457*	-0.402204	-.500*	-0.252009	-.489*	.492*	.461*	.501*	.610**	1	0.417721	0.403202	.722**	.748**	.579**	.680**	.638**	0.371515	0.337872	0.257186	0.19615	0.350916	.713**	.678**	.563**	.617**	.709**		their overall health?	Pearson Correlation	0.209134
	Sig. (2-tailed)	0.0486303	0.110849	0.0552008	0.87609	0.146413	0.347009	0.516202	0.0604556	0.0589964	0.228734	0.207148	0.043277	0.0354953	0.0334443	0.245932	0.454865	0.318243	0.0426196	0.0787456	0.0248431	0.283778	0.0286647	0.0276732	0.0409534	0.0243818	0.00430764		0.0751433	0.077936	0.000328761	0.000147183	0.00745271	0.000962621	0.00248094	0.106782	0.145125	0.273667	0.407205	0.129263	0.00041973	0.00101643	0.00971955	0.00377107	0.000470904			Sig. (2-tailed)	0.376212
	N	20	20	20	20	20	19	20	20	20	20	20	20	20	20	20	20	20	20	20	20	20	20	20	20	20	20	20	19	20	20	20	20	20	20	20	20	20	20	20	20	20	20	20	20			N	20
hanging out with friends?	Pearson Correlation	0.18806	0.0157739	0.0189269	0.274203	-0.147581	0.0303495	0.0716452	0.085068	0.0478524	0.0171541	0.207891	0.1506	0.0722404	-0.237707	-0.314852	-0.218809	-0.0869007	0.059686	-0.0489339	-0.0717513	0.133675	0.0166405	0.399304	.525*	-0.0490921	.813**	0.417721	1	.612**	.566*	.626**	.659**	0.286019	.770**	.712**	0.32972	0.434006	.620**	.821**	.605**	.658**	.737**	.642**	.767**		their physical health?	Pearson Correlation	0.430303
	Sig. (2-tailed)	0.440707	0.948897	0.938698	0.255946	0.546551	0.904844	0.770694	0.729149	0.845758	0.944431	0.393081	0.538283	0.768838	0.327115	0.189208	0.368125	0.723529	0.808223	0.842313	0.770363	0.585356	0.946093	0.0903302	0.0209267	0.841809	2.31934e-05	0.0751433		0.0053459	0.0115258	0.00411919	0.00216875	0.235193	0.000113545	0.000622568	0.16803	0.0633691	0.004623	1.62601e-05	0.00605378	0.00220941	0.000319683	0.00302891	0.000129047			Sig. (2-tailed)	0.058248
	N	19	19	19	19	19	18	19	19	19	19	19	19	19	19	19	19	19	19	19	19	19	19	19	19	19	19	19	19	19	19	19	19	19	19	19	19	19	19	19	19	19	19	19	19			N	20
how they are accepted by other teenagers outside of school (not school friends)?	Pearson Correlation	-0.0612477	-0.14736	-0.204036	0.39099	-0.0356029	-0.0369393	0.130944	-0.0866809	-0.0928525	0.270315	0.077014	-0.0166567	-0.0214471	-0.324227	-0.32259	-0.0028329	0.00874967	-0.0300441	-0.0962464	-0.234676	0.144856	-0.0371825	.581**	.887**	.521*	.796**	0.403202	.612**	1	.523*	.445*	0.425157	0.434712	.729**	.658**	0.407864	0.270301	0.295674	.469*	.554*	0.301583	0.290365	0.404471	.669**		how they sleep?	Pearson Correlation	0.19459
	Sig. (2-tailed)	0.797556	0.53527	0.388218	0.0882692	0.881541	0.880659	0.582134	0.716326	0.697014	0.249049	0.746907	0.944433	0.928487	0.163125	0.165383	0.990543	0.970795	0.899939	0.686469	0.319286	0.542306	0.876324	0.00727765	1.83087e-07	0.018522	2.68646e-05	0.077936	0.0053459		0.0179087	0.0493358	0.0616602	0.0554402	0.000264032	0.00161915	0.0742392	0.249073	0.205628	0.0371112	0.0112272	0.196283	0.21427	0.0769164	0.00124722			Sig. (2-tailed)	0.411019
	N	20	20	20	20	20	19	20	20	20	20	20	20	20	20	20	20	20	20	20	20	20	20	20	20	20	20	20	19	20	20	20	20	20	20	20	20	20	20	20	20	20	20	20	20			N	20
being able to do things they want to do (i.e their ability to do things, not whether they’re allowed to)?	Pearson Correlation	-0.395426	-0.440802	-0.43766	0.182547	-0.0586279	-0.168604	-0.169839	-0.371673	-0.366964	-0.239876	-0.174896	-0.353528	-0.40157	-0.347465	-0.318307	-0.415183	-.485*	-.458*	-0.219325	-0.388934	-0.248352	-.451*	0.252866	.505*	0.282332	.779**	.722**	.566*	.523*	1	.873**	.760**	.514*	.854**	.718**	.453*	.562**	0.439727	.469*	.821**	.664**	.614**	.722**	.835**		the way they look?	Pearson Correlation	0.414831
	Sig. (2-tailed)	0.0844055	0.0517327	0.0536212	0.441112	0.806053	0.490195	0.474074	0.106622	0.111486	0.308366	0.460813	0.126241	0.0792623	0.133334	0.171393	0.0687008	0.0301688	0.0420482	0.352849	0.0901029	0.291057	0.0462233	0.282089	0.0230193	0.227797	5.24941e-05	0.000328761	0.0115258	0.0179087		5.01195e-07	0.000101144	0.0204447	1.69976e-06	0.000360741	0.0451349	0.00990811	0.052373	0.0370878	9.22599e-06	0.00142551	0.00397982	0.000325348	4.59639e-06			Sig. (2-tailed)	0.06896
	N	20	20	20	20	20	19	20	20	20	20	20	20	20	20	20	20	20	20	20	20	20	20	20	20	20	20	20	19	20	20	20	20	20	20	20	20	20	20	20	20	20	20	20	20			N	20
the way they ‘have a go’ and try new things?	Pearson Correlation	-.476*	-.508*	-.479*	0.100985	-0.255831	-0.232008	-0.157351	-.479*	-.482*	-0.266667	-0.152281	-0.346897	-0.441438	-.457*	-0.387273	-0.416096	-.451*	-.448*	-0.4124	-.534*	-0.286194	-.534*	0.221503	0.438937	0.193916	.740**	.748**	.626**	.445*	.873**	1	.884**	.617**	.857**	.817**	0.396336	.599**	.537*	.525*	.847**	.675**	.637**	.847**	.863**		the changes happening to their body to do with puberty?	Pearson Correlation	.476*
	Sig. (2-tailed)	0.0337347	0.0220962	0.0326074	0.671839	0.276291	0.339188	0.50763	0.0325347	0.0314911	0.255741	0.521572	0.134012	0.0513567	0.0428265	0.0916052	0.0680323	0.0460812	0.0476682	0.0707692	0.0152201	0.221225	0.015214	0.347967	0.0528476	0.412673	0.000192971	0.000147183	0.00411919	0.0493358	5.01195e-07		2.31109e-07	0.00375617	1.38548e-06	1.07793e-05	0.0836281	0.00530065	0.0145441	0.0173616	2.52844e-06	0.00110463	0.00254702	2.4514e-06	9.69681e-07			Sig. (2-tailed)	0.0336987
	N	20	20	20	20	20	19	20	20	20	20	20	20	20	20	20	20	20	20	20	20	20	20	20	20	20	20	20	19	20	20	20	20	20	20	20	20	20	20	20	20	20	20	20	20			N	20
themself?	Pearson Correlation	-0.306312	-0.358401	-0.311651	-0.0567592	-0.336581	-0.170952	-0.255318	-0.36408	-0.399126	-0.248561	-0.0642415	-0.162389	-0.329477	-.472*	-0.329305	-.492*	-.527*	-0.330185	-.520*	-.452*	-0.323337	-.484*	0.154816	0.330712	0.0174216	.636**	.579**	.659**	0.425157	.760**	.884**	1	.452*	.825**	.843**	0.249963	.472*	.517*	.516*	.718**	.655**	.666**	.858**	.789**		being able to do things by themself without relying on others?	Pearson Correlation	0.217944
	Sig. (2-tailed)	0.189013	0.120737	0.181025	0.812128	0.146766	0.484082	0.277288	0.114542	0.0812793	0.290639	0.787872	0.493958	0.156026	0.0355829	0.156256	0.0275198	0.0168813	0.155086	0.01888	0.045331	0.16435	0.0306656	0.514579	0.154388	0.941885	0.00258171	0.00745271	0.00216875	0.0616602	0.000101144	2.31109e-07		0.0454331	7.4448e-06	3.07643e-06	0.287837	0.0356803	0.0194752	0.0197951	0.000361467	0.00171534	0.0013497	1.30913e-06	3.51128e-05			Sig. (2-tailed)	0.355966
	N	20	20	20	20	20	19	20	20	20	20	20	20	20	20	20	20	20	20	20	20	20	20	20	20	20	20	20	19	20	20	20	20	20	20	20	20	20	20	20	20	20	20	20	20			N	20
their positive attitude?	Pearson Correlation	-.626**	-0.391301	-.480*	-0.085525	-0.150564	-0.0515196	-0.337528	-0.437153	-.480*	-0.385814	-0.295584	-.445*	-.447*	-.504*	-0.151387	-0.236182	-0.2458	-0.375722	-0.388522	-.555*	-0.345189	-.522*	.503*	.553*	.615**	.499*	.680**	0.286019	0.434712	.514*	.617**	.452*	1	.613**	.509*	0.432521	.482*	0.370996	0.395877	.510*	0.406612	0.358075	0.34056	.631**		what may happen to them later in life?	Pearson Correlation	0.230693
	Sig. (2-tailed)	0.00312659	0.0879943	0.0322226	0.719962	0.526333	0.834088	0.145561	0.0539308	0.0323593	0.09294	0.205772	0.0491264	0.048148	0.0235615	0.524047	0.316101	0.296206	0.102564	0.0904741	0.0111225	0.136068	0.0183052	0.0238409	0.0115153	0.00393645	0.0251837	0.000962621	0.235193	0.0554402	0.0204447	0.00375617	0.0454331		0.00404821	0.021969	0.0568221	0.0311979	0.107312	0.0840195	0.0216675	0.0752185	0.1211	0.14175	0.00286435			Sig. (2-tailed)	0.327805
	N	20	20	20	20	20	19	20	20	20	20	20	20	20	20	20	20	20	20	20	20	20	20	20	20	20	20	20	19	20	20	20	20	20	20	20	20	20	20	20	20	20	20	20	20			N	20
their future?	Pearson Correlation	-0.325003	-0.386778	-0.370052	0.247189	-0.158243	-0.130906	-0.0706712	-0.342791	-0.349318	-0.131945	-0.0409897	-0.210202	-0.316614	-0.419088	-0.323702	-0.281954	-0.300003	-0.323347	-0.325003	-0.429207	-0.132854	-0.358157	0.320504	.678**	0.271464	.922**	.638**	.770**	.729**	.854**	.857**	.825**	.613**	1	.884**	0.392592	.546*	.516*	.622**	.794**	.585**	.583**	.745**	.890**		what they have achieved in their life?	Pearson Correlation	0.120291
	Sig. (2-tailed)	0.162062	0.0920569	0.108279	0.293397	0.505198	0.59322	0.767176	0.138991	0.131137	0.579225	0.863768	0.373725	0.173809	0.0658757	0.163847	0.228447	0.198754	0.164336	0.162062	0.0589626	0.576591	0.121009	0.168291	0.00101212	0.246963	7.59265e-09	0.00248094	0.000113545	0.000264032	1.69976e-06	1.38548e-06	7.4448e-06	0.00404821		2.37118e-07	0.0868588	0.0127397	0.0197825	0.00341359	2.87764e-05	0.00674282	0.00697325	0.000165768	1.47829e-07			Sig. (2-tailed)	0.613448
	N	20	20	20	20	20	19	20	20	20	20	20	20	20	20	20	20	20	20	20	20	20	20	20	20	20	20	20	19	20	20	20	20	20	20	20	20	20	20	20	20	20	20	20	20			N	20
their opportunities in life?	Pearson Correlation	-0.300032	-0.380557	-0.367719	0.174518	-0.137446	-0.113682	-0.130178	-0.305536	-0.333157	-0.110494	0.0483522	-0.124825	-0.261379	-0.410217	-0.361052	-0.40079	-0.415276	-0.260628	-0.339771	-0.428658	-0.193717	-0.367132	0.264841	.600**	0.158468	.779**	0.371515	.712**	.658**	.718**	.817**	.843**	.509*	.884**	1	0.443402	.679**	.690**	.629**	.704**	.499*	.532*	.736**	.835**		their plans for the future?	Pearson Correlation	0.239407
	Sig. (2-tailed)	0.198708	0.0978672	0.110696	0.461797	0.563363	0.643082	0.584363	0.190193	0.15118	0.642825	0.839579	0.600036	0.265645	0.0724231	0.117816	0.0799018	0.0686328	0.26707	0.142735	0.0593226	0.413163	0.11131	0.259134	0.00512607	0.504585	5.19453e-05	0.106782	0.000622568	0.00161915	0.000360741	1.07793e-05	3.07643e-06	0.021969	2.37118e-07		0.0502088	0.000996444	0.000753419	0.00294883	0.000533288	0.0249537	0.0156972	0.000219262	4.54199e-06			Sig. (2-tailed)	0.309341
	N	20	20	20	20	20	19	20	20	20	20	20	20	20	20	20	20	20	20	20	20	20	20	20	20	20	20	20	19	20	20	20	20	20	20	20	20	20	20	20	20	20	20	20	20			N	20
their ability to participate in leisure and recreational activities?	Pearson Correlation	-0.123461	-0.104771	-0.153139	0.380483	0.111638	0.407495	0.075275	-0.115219	-0.152854	-0.111249	-0.0319616	-0.117516	-0.302626	-0.326783	-0.162566	-0.113257	-0.102884	0.0141311	-0.0823073	-0.119977	0.0126171	-0.0783165	.665**	.589**	.485*	.485*	0.337872	0.32972	0.407864	.453*	0.396336	0.249963	0.432521	0.392592	0.443402	1	.751**	.713**	.610**	.675**	.623**	.542*	0.426919	.681**		PAN_Parent_2_domain	Pearson Correlation	0.347305
	Sig. (2-tailed)	0.604058	0.66023	0.519198	0.0979376	0.639369	0.0833219	0.752449	0.628588	0.519985	0.640544	0.893587	0.621713	0.194664	0.159642	0.49348	0.634485	0.666007	0.952849	0.730114	0.61438	0.957896	0.742765	0.00139311	0.00633127	0.0300473	0.0300473	0.145125	0.16803	0.0742392	0.0451349	0.0836281	0.287837	0.0568221	0.0868588	0.0502088		0.000134576	0.000415726	0.00429184	0.00110489	0.00335961	0.0135504	0.0604752	0.000941727			Sig. (2-tailed)	0.133525
	N	20	20	20	20	20	19	20	20	20	20	20	20	20	20	20	20	20	20	20	20	20	20	20	20	20	20	20	19	20	20	20	20	20	20	20	20	20	20	20	20	20	20	20	20			N	20
their ability to participate in sporting activities? (This question is asking how they feel about their ability to participate in sport, not whether they do).	Pearson Correlation	-0.349597	-0.357531	-0.375817	0.254384	-0.0263432	0.0624458	-0.0968872	-0.32626	-0.370996	-0.375019	0.010056	-0.221842	-0.428463	-0.349569	-0.242952	-0.40874	-0.427285	-0.34679	-0.310753	-0.400128	-0.285816	-0.390794	0.307914	0.434343	0.283616	.524*	0.257186	0.434006	0.270301	.562**	.599**	.472*	.482*	.546*	.679**	.751**	1	.841**	.657**	.649**	0.440849	.472*	.488*	.695**		**. Correlation is significant at the 0.01 level (2-tailed).
	Sig. (2-tailed)	0.130808	0.121707	0.10247	0.279112	0.912217	0.799524	0.684484	0.16035	0.107312	0.103261	0.966438	0.347211	0.0594509	0.130841	0.302015	0.0735589	0.0602312	0.134141	0.182353	0.0804478	0.221864	0.088443	0.186592	0.055671	0.225598	0.0178188	0.273667	0.0633691	0.249073	0.00990811	0.00530065	0.0356803	0.0311979	0.0127397	0.000996444	0.000134576		3.33371e-06	0.00166412	0.00195822	0.0517048	0.0357232	0.0291227	0.000677169		*. Correlation is significant at the 0.05 level (2-tailed).
	N	20	20	20	20	20	19	20	20	20	20	20	20	20	20	20	20	20	20	20	20	20	20	20	20	20	20	20	19	20	20	20	20	20	20	20	20	20	20	20	20	20	20	20	20
their ability to participate in social events outside of school?	Pearson Correlation	-0.111455	-0.13941	-0.183736	0.191132	-0.12679	0.198619	-0.175767	-0.165702	-0.259448	-0.227704	0.143337	0.0136888	-0.20857	-0.43775	-0.239074	-.446*	-0.373914	-0.187651	-0.201339	-0.286498	-0.229272	-0.256376	0.436998	0.431937	0.14539	.501*	0.19615	.620**	0.295674	0.439727	.537*	.517*	0.370996	.516*	.690**	.713**	.841**	1	.840**	.621**	.571**	.680**	.585**	.729**
	Sig. (2-tailed)	0.63992	0.557747	0.438092	0.419544	0.594262	0.414983	0.458549	0.485068	0.269322	0.334285	0.546592	0.954323	0.37753	0.0535664	0.310037	0.0488129	0.104362	0.42822	0.394656	0.220714	0.330875	0.275234	0.0540258	0.0571951	0.540803	0.0245078	0.407205	0.004623	0.205628	0.052373	0.0145441	0.0194752	0.107312	0.0197825	0.000753419	0.000415726	3.33371e-06		3.67807e-06	0.0034514	0.00851325	0.000966322	0.00674308	0.000268683
	N	20	20	20	20	20	19	20	20	20	20	20	20	20	20	20	20	20	20	20	20	20	20	20	20	20	20	20	19	20	20	20	20	20	20	20	20	20	20	20	20	20	20	20	20
their ability to participate in your community?	Pearson Correlation	0.153218	0.0921297	0.0353333	0.226119	-0.0848835	0.27139	-0.131336	-0.0399692	-0.164887	-0.180009	0.126258	0.0944883	-0.0335013	-.446*	-0.247214	-0.319307	-0.196379	-0.0281582	-0.0841622	-0.138409	-0.00132322	-0.0852779	.599**	.538*	0.167261	.657**	0.350916	.821**	.469*	.469*	.525*	.516*	0.395877	.622**	.629**	.610**	.657**	.840**	1	.705**	.691**	.825**	.646**	.803**
	Sig. (2-tailed)	0.51898	0.699267	0.882433	0.337752	0.721982	0.261052	0.580994	0.867131	0.487246	0.447598	0.595822	0.691925	0.888491	0.0489879	0.293346	0.169977	0.406647	0.906193	0.724256	0.560606	0.995582	0.72074	0.00522389	0.0144977	0.480911	0.00165111	0.129263	1.62601e-05	0.0371112	0.0370878	0.0173616	0.0197951	0.0840195	0.00341359	0.00294883	0.00429184	0.00166412	3.67807e-06		0.000512311	0.000738055	7.71618e-06	0.0020705	2.00271e-05
	N	20	20	20	20	20	19	20	20	20	20	20	20	20	20	20	20	20	20	20	20	20	20	20	20	20	20	20	19	20	20	20	20	20	20	20	20	20	20	20	20	20	20	20	20
the way they get around? (i.e. their mobility)?	Pearson Correlation	-0.241683	-0.29329	-0.300763	0.378515	-0.16659	0.095254	-0.00483133	-0.370322	-0.412044	-0.138724	-0.136074	-0.248901	-0.380911	-.510*	-0.319973	-0.243302	-0.273379	-0.238533	-0.241683	-0.310583	-0.00566855	-0.297326	.482*	.634**	0.375324	.767**	.713**	.605**	.554*	.821**	.847**	.718**	.510*	.794**	.704**	.675**	.649**	.621**	.705**	1	.807**	.763**	.880**	.932**
	Sig. (2-tailed)	0.304626	0.209478	0.197563	0.0998315	0.482696	0.698091	0.983872	0.108002	0.071037	0.559707	0.567301	0.289957	0.097529	0.0214936	0.169038	0.301297	0.243514	0.311165	0.304626	0.182605	0.981077	0.202986	0.031564	0.00268517	0.102958	7.96445e-05	0.00041973	0.00605378	0.0112272	9.22599e-06	2.52844e-06	0.000361467	0.0216675	2.87764e-05	0.000533288	0.00110489	0.00195822	0.0034514	0.000512311		1.69847e-05	9.08234e-05	3.1041e-07	2.17775e-09
	N	20	20	20	20	20	19	20	20	20	20	20	20	20	20	20	20	20	20	20	20	20	20	20	20	20	20	20	19	20	20	20	20	20	20	20	20	20	20	20	20	20	20	20	20
succeeding in the things they want to be good at?	Pearson Correlation	-0.0313947	-0.0560168	-0.0986521	0.0833147	-0.0898961	0.184125	-0.247101	-0.184809	-0.285041	-0.317917	-0.157131	-0.1959	-0.310667	-.499*	-0.261812	-0.301554	-0.317436	-0.08145	-0.188368	-0.155934	-0.0663064	-0.253469	.559*	0.361025	0.172409	.552*	.678**	.658**	0.301583	.664**	.675**	.655**	0.406612	.585**	.499*	.623**	0.440849	.571**	.691**	.807**	1	.927**	.829**	.814**
	Sig. (2-tailed)	0.895465	0.814544	0.679028	0.726931	0.706244	0.4505	0.293575	0.435374	0.223175	0.171947	0.508232	0.407815	0.18248	0.0252468	0.264825	0.196329	0.172634	0.732826	0.426424	0.511509	0.781209	0.280903	0.0103706	0.117846	0.467313	0.0115312	0.00101643	0.00220941	0.196283	0.00142551	0.00110463	0.00171534	0.0752185	0.00674282	0.0249537	0.00335961	0.0517048	0.00851325	0.000738055	1.69847e-05		4.13471e-09	6.23094e-06	1.28352e-05
	N	20	20	20	20	20	19	20	20	20	20	20	20	20	20	20	20	20	20	20	20	20	20	20	20	20	20	20	19	20	20	20	20	20	20	20	20	20	20	20	20	20	20	20	20
their ability to get around your neighbourhood?	Pearson Correlation	0.0809167	0.0795096	-0.00633903	0.024062	-0.140559	0.253693	-0.302623	-0.0495282	-0.186804	-0.335508	-0.094816	-0.091884	-0.189063	-.503*	-0.203747	-0.404009	-0.364835	-0.0516699	-0.132022	-0.0855309	-0.0844335	-0.203452	.526*	0.319684	0.0685683	.537*	.563**	.737**	0.290365	.614**	.637**	.666**	0.358075	.583**	.532*	.542*	.472*	.680**	.825**	.763**	.927**	1	.786**	.803**
	Sig. (2-tailed)	0.734514	0.738975	0.97884	0.919794	0.554473	0.29463	0.194669	0.835728	0.430345	0.14814	0.690907	0.700033	0.42469	0.0236222	0.388906	0.0772866	0.113737	0.828723	0.579003	0.719943	0.723401	0.389607	0.0172165	0.169445	0.773929	0.0145444	0.00971955	0.000319683	0.21427	0.00397982	0.00254702	0.0013497	0.1211	0.00697325	0.0156972	0.0135504	0.0357232	0.000966322	7.71618e-06	9.08234e-05	4.13471e-09		3.99977e-05	1.99476e-05
	N	20	20	20	20	20	19	20	20	20	20	20	20	20	20	20	20	20	20	20	20	20	20	20	20	20	20	20	19	20	20	20	20	20	20	20	20	20	20	20	20	20	20	20	20
their ability to get from place to place (i.e transport)?	Pearson Correlation	-0.146503	-0.238397	-0.233052	0.183856	-0.239681	-0.0198282	-0.140139	-0.363656	-0.426342	-0.144649	-0.0242418	-0.132261	-0.292468	-.504*	-0.320186	-0.323233	-0.367013	-0.266567	-0.342847	-0.343447	-0.113909	-0.334125	0.327244	0.429667	0.113669	.650**	.617**	.642**	0.404471	.722**	.847**	.858**	0.34056	.745**	.736**	0.426919	.488*	.585**	.646**	.880**	.829**	.786**	1	.849**
	Sig. (2-tailed)	0.537673	0.311449	0.322744	0.437787	0.308772	0.935785	0.555669	0.114997	0.0608611	0.542889	0.919196	0.578311	0.210818	0.023556	0.168738	0.164494	0.111435	0.255927	0.138922	0.138188	0.632523	0.149923	0.159019	0.0586617	0.633246	0.0019289	0.00377107	0.00302891	0.0769164	0.000325348	2.4514e-06	1.30913e-06	0.14175	0.000165768	0.000219262	0.0604752	0.0291227	0.00674308	0.0020705	3.1041e-07	6.23094e-06	3.99977e-05		2.15878e-06
	N	20	20	20	20	20	19	20	20	20	20	20	20	20	20	20	20	20	20	20	20	20	20	20	20	20	20	20	19	20	20	20	20	20	20	20	20	20	20	20	20	20	20	20	20
PAN_Parent_1_domain	Pearson Correlation	-0.247805	-0.272533	-0.322903	0.26245	-0.177118	0.0379284	-0.12662	-0.307386	-0.364729	-0.190851	-0.0638484	-0.209094	-0.340391	-.535*	-0.339107	-0.337477	-0.341816	-0.281272	-0.305243	-0.395506	-0.141308	-0.351192	.598**	.718**	0.399496	.861**	.709**	.767**	.669**	.835**	.863**	.789**	.631**	.890**	.835**	.681**	.695**	.729**	.803**	.932**	.814**	.803**	.849**	1
	Sig. (2-tailed)	0.292156	0.245033	0.16495	0.26362	0.455045	0.877486	0.594762	0.187388	0.113849	0.420241	0.789142	0.376304	0.141961	0.0150958	0.143568	0.145626	0.140192	0.229622	0.19064	0.0843368	0.552342	0.128941	0.00535453	0.000359863	0.0809716	1.12456e-06	0.000470904	0.000129047	0.00124722	4.59639e-06	9.69681e-07	3.51128e-05	0.00286435	1.47829e-07	4.54199e-06	0.000941727	0.000677169	0.000268683	2.00271e-05	2.17775e-09	1.28352e-05	1.99476e-05	2.15878e-06
	N	20	20	20	20	20	19	20	20	20	20	20	20	20	20	20	20	20	20	20	20	20	20	20	20	20	20	20	19	20	20	20	20	20	20	20	20	20	20	20	20	20	20	20	20
**. Correlation is significant at the 0.01 level (2-tailed).
*. Correlation is significant at the 0.05 level (2-tailed).
[truncated: 159 more columns]

## Sheet: D Table_Correlation adolescents
Correlations																																															Correlations
		Hungarian Teens																						Pannonian basin Teens																									Hungarian Teens
General wellbeing & participation		How do you feel about your life in general?	How do you feel about your life as a whole?	How do you feel about your quality of life?	the way you get along with other teenagers outside of school (not school friends)?	hanging out on your own?	hanging out with friends?	how you are accepted by other teenagers outside of school (not school friends)?	being able to do things you want to do (i.e your ability to do things, not whether you’re allowed to)?	the way you ‘have a go’ and try new things?	yourself?	your positive attitude?	your future?	your opportunities in life?	your ability to participate in leisure and recreational activities?	your ability to participate in sporting activities? (This question is asking how you feel about your ability to participate in sport, not whether you do).	your ability to participate in social events outside of school?	your ability to participate in your community?	the way you get around? (i.e. your mobility)?	succeeding in the things you want to be good at?	your ability to get around your neighbourhood?	your ability to get from place to place (i.e transport)?	HU_Teen_1_domain	How do you feel about your life in general?	How do you feel about your life as a whole?	How do you feel about your quality of life?	the way you get along with other teenagers outside of school (not school friends)?	hanging out on your own?	hanging out with friends?	how you are accepted by other teenagers outside of school (not school friends)?	being able to do things you want to do (i.e your ability to do things, not whether you’re allowed to)?	the way you ‘have a go’ and try new things?	yourself?	your positive attitude?	your future?	your opportunities in life?	your ability to participate in leisure and recreational activities?	your ability to participate in sporting activities? (This question is asking how you feel about your ability to participate in sport, not whether you do).	your ability to participate in social events outside of school?	your ability to participate in your community?	the way you get around? (i.e. your mobility)?	succeeding in the things you want to be good at?	your ability to get around your neighbourhood?	your ability to get from place to place (i.e transport)?	PAN_Teen_1_domain		Communication & physical health		the way you get along with adults?
How do you feel about your life in general?	Pearson Correlation	1	.871**	.724**	.605**	.569**	.470*	.599**	0.112184	0.421615	0.232836	-0.15354	0.0517272	0.158955	0.411664	0.399915	0.192046	0.428308	0.186045	0.370268	.581**	0.411663	.653**	-0.0812851	-0.124068	-0.0419886	-0.145235	-0.28146	0.112761	-0.0127181	-0.0820036	-0.322034	0.195761	-0.107229	-0.0164191	-0.0047282	-0.246867	-0.330427	-0.0533347	-0.0605261	0.0696305	-0.191695	0.032572	-0.129407	-0.131467		the way you get along with adults?	Pearson Correlation	1
	Sig. (2-tailed)		5.74599e-07	0.000305707	0.00468206	0.00886472	0.0364079	0.00527246	0.637719	0.0640949	0.323205	0.518093	0.828536	0.503257	0.0713234	0.0806242	0.41728	0.0595537	0.432256	0.108057	0.00722337	0.0799129	0.00181755	0.733348	0.602266	0.860479	0.541237	0.229298	0.63598	0.957559	0.731074	0.166156	0.408153	0.652734	0.945225	0.984216	0.294045	0.154765	0.823286	0.799894	0.770516	0.41815	0.891566	0.58661	0.580613			Sig. (2-tailed)
	N	20	20	20	20	20	20	20	20	20	20	20	20	20	20	20	20	20	20	20	20	19	20	20	20	20	20	20	20	20	20	20	20	20	20	20	20	20	20	20	20	20	20	20	20			N	20
How do you feel about your life as a whole?	Pearson Correlation	.871**	1	.573**	.680**	.614**	0.441976	.694**	0.121185	.569**	0.405093	-0.100497	0.30487	.470*	.597**	.649**	0.200021	.462*	0.432087	0.262693	.724**	.517*	.821**	-0.220117	-0.335972	-0.197929	-0.214928	-0.244823	-0.0834862	-0.141588	-0.150717	-0.387581	0.0557391	-0.256411	-0.281594	-0.183521	-0.383278	-0.430823	-0.176524	-0.128077	-0.0257123	-0.333709	-0.0518023	-0.124346	-0.287023		how you are accepted by adults?	Pearson Correlation	.875**
	Sig. (2-tailed)	5.74599e-07		0.00822195	0.000967499	0.00399207	0.0510404	0.000683357	0.610794	0.00884144	0.0764208	0.673341	0.19121	0.036549	0.00548185	0.00195036	0.397822	0.0403449	0.0570994	0.263162	0.000307168	0.0235507	9.15892e-06	0.351069	0.147544	0.402878	0.362823	0.298191	0.726389	0.551548	0.525906	0.0913258	0.815448	0.275166	0.229066	0.438636	0.0952932	0.0579116	0.456584	0.590493	0.914311	0.150462	0.82829	0.601448	0.219832			Sig. (2-tailed)	4.42194e-07
	N	20	20	20	20	20	20	20	20	20	20	20	20	20	20	20	20	20	20	20	20	19	20	20	20	20	20	20	20	20	20	20	20	20	20	20	20	20	20	20	20	20	20	20	20			N	20
How do you feel about your quality of life?	Pearson Correlation	.724**	.573**	1	0.336292	0.383838	0.304922	.509*	.560*	.626**	0.0583555	0.147746	0.292111	0.135172	0.301382	0.215188	0.423833	.452*	-0.192874	.476*	0.152272	0.234845	.568**	0.220788	-0.047619	0.0823697	-0.1003	-0.135526	0.145399	0.0374241	-0.139548	-0.301511	0.00579908	0.0166068	0.108707	0.0730436	-0.174342	-0.340307	0.0196177	0.0919709	0.0942973	-0.211529	0.0787302	0.0184252	-0.0489781		how you are accepted by people in general?	Pearson Correlation	.819**
	Sig. (2-tailed)	0.000305707	0.00822195		0.147135	0.0947704	0.191131	0.0217861	0.0102165	0.00312253	0.806938	0.534191	0.211402	0.569898	0.196596	0.362229	0.062562	0.0455695	0.415238	0.0336985	0.521596	0.333145	0.00905591	0.349565	0.841982	0.729916	0.673947	0.568878	0.540776	0.875526	0.557354	0.196394	0.980642	0.944599	0.648242	0.759577	0.462256	0.142066	0.934574	0.699762	0.692518	0.370646	0.74145	0.938544	0.837529			Sig. (2-tailed)	1.0039e-05
	N	20	20	20	20	20	20	20	20	20	20	20	20	20	20	20	20	20	20	20	20	19	20	20	20	20	20	20	20	20	20	20	20	20	20	20	20	20	20	20	20	20	20	20	20			N	20
the way you get along with other teenagers outside of school (not school friends)?	Pearson Correlation	.605**	.680**	0.336292	1	.450*	.525*	.840**	0.0645144	0.375641	0.247576	-.503*	0.027845	0.149022	0.283748	0.385798	0.0901258	0.248583	0.20499	-0.160459	.613**	.520*	.559*	-0.149407	-0.259161	-0.358155	-0.122058	-0.179518	0.0135268	-0.00646589	-0.134113	-.450*	-0.00601157	-0.318483	-0.100169	0.0144229	-0.0602434	-0.201587	0.0542306	-0.110474	0.101373	-0.11138	0.12538	-0.0573011	-0.130799		your ability to keep up academically with your peers(i.e. your school work)?	Pearson Correlation	0.420757
	Sig. (2-tailed)	0.00468206	0.000967499	0.147135		0.0464492	0.0174671	3.52586e-06	0.78699	0.102644	0.292616	0.0238596	0.907232	0.530626	0.225372	0.0929544	0.705525	0.290594	0.385956	0.499175	0.00401874	0.0225097	0.0104682	0.529553	0.269871	0.121011	0.608206	0.448859	0.954863	0.978416	0.572952	0.0463683	0.979933	0.171143	0.67435	0.951876	0.800811	0.394062	0.820364	0.642885	0.670646	0.640147	0.598404	0.810365	0.582555			Sig. (2-tailed)	0.0646958
	N	20	20	20	20	20	20	20	20	20	20	20	20	20	20	20	20	20	20	20	20	19	20	20	20	20	20	20	20	20	20	20	20	20	20	20	20	20	20	20	20	20	20	20	20			N	20
hanging out on your own?	Pearson Correlation	.569**	.614**	0.383838	.450*	1	.550*	.502*	-0.0600684	0.214256	0.151938	-0.0667752	0.29815	0.410536	.499*	.455*	0.321673	.666**	0.318195	0.295383	.718**	.563*	.675**	0.0291751	-0.184578	-0.0556314	-0.250476	-0.310415	-0.195087	-0.178029	-0.195156	-0.106245	0.0837815	0.0789997	-0.229834	-0.102955	-0.138226	-0.308355	-0.0276511	-0.137349	0.0393814	-0.234261	0.0217116	0.0844038	-0.164701		the way you communicate with people you know well(using any means of communication)?	Pearson Correlation	.465*
	Sig. (2-tailed)	0.00886472	0.00399207	0.0947704	0.0464492		0.0119095	0.0239883	0.801378	0.364363	0.52252	0.779699	0.201676	0.0721795	0.0252151	0.0438455	0.166657	0.00134224	0.171552	0.206094	0.000361184	0.012059	0.00109086	0.90282	0.435959	0.815799	0.286815	0.182854	0.409801	0.452692	0.409632	0.655731	0.725457	0.740594	0.329659	0.66579	0.56113	0.185929	0.907875	0.563641	0.869068	0.320169	0.927608	0.723494	0.487746			Sig. (2-tailed)	0.0386388
	N	20	20	20	20	20	20	20	20	20	20	20	20	20	20	20	20	20	20	20	20	19	20	20	20	20	20	20	20	20	20	20	20	20	20	20	20	20	20	20	20	20	20	20	20			N	20
hanging out with friends?	Pearson Correlation	.470*	0.441976	0.304922	.525*	.550*	1	.640**	0.0437719	0.154551	0.326325	-0.180891	0.0844908	0.215967	.560*	0.437237	0.253937	.541*	0.287147	0.158983	.651**	.522*	.608**	0.0771657	0.00713267	-0.0740271	0.00522558	-0.243599	-0.11392	-0.0672673	-0.292633	-0.277425	0.0208469	0.0596993	0	0.0750234	0.052228	-0.155347	0.0705229	0.015744	0.234361	-0.0362103	0.344552	0.309103	0.014381		the way you communicate with people you don’t know well (using any means of communication)?	Pearson Correlation	.658**
	Sig. (2-tailed)	0.0364079	0.0510404	0.191131	0.0174671	0.0119095		0.00236357	0.854612	0.515306	0.160262	0.445338	0.72322	0.360453	0.0102285	0.0538792	0.279985	0.013713	0.219623	0.503183	0.00187593	0.0218952	0.0044189	0.746424	0.976191	0.756433	0.982556	0.300688	0.632492	0.778114	0.210549	0.236326	0.930484	0.802576	1	0.753252	0.826899	0.513119	0.767652	0.947474	0.319955	0.879534	0.136841	0.184809	0.952016			Sig. (2-tailed)	0.00161008
	N	20	20	20	20	20	20	20	20	20	20	20	20	20	20	20	20	20	20	20	20	19	20	20	20	20	20	20	20	20	20	20	20	20	20	20	20	20	20	20	20	20	20	20	20			N	20
how you are accepted by other teenagers outside of school (not school friends)?	Pearson Correlation	.599**	.694**	.509*	.840**	.502*	.640**	1	0.326155	.606**	0.291535	-0.352515	0.191555	0.233994	.529*	.535*	0.0793908	0.293906	0.0208403	-0.114336	.530*	0.349193	.645**	-0.0944077	-0.240198	-0.438171	-0.0659908	-0.137509	0.0671163	-0.087877	-0.199489	-0.415805	0.0292515	-0.255635	-0.113449	0.0145199	-0.174366	-0.321327	0.0136489	-0.0617031	0.0899059	-0.199731	0.0964538	-0.0865302	-0.159606		the way other people communicate with you?	Pearson Correlation	.804**
	Sig. (2-tailed)	0.00527246	0.000683357	0.0217861	3.52586e-06	0.0239883	0.00236357		0.160493	0.00464872	0.212345	0.127407	0.418496	0.320736	0.0165273	0.0151054	0.739353	0.20848	0.930506	0.631241	0.0161569	0.142824	0.00214001	0.692175	0.307698	0.0533108	0.782227	0.563184	0.778601	0.71257	0.399104	0.068245	0.902567	0.276673	0.633909	0.951553	0.462195	0.16714	0.954456	0.796081	0.706213	0.398521	0.685826	0.7168	0.501489			Sig. (2-tailed)	1.97029e-05
	N	20	20	20	20	20	20	20	20	20	20	20	20	20	20	20	20	20	20	20	20	19	20	20	20	20	20	20	20	20	20	20	20	20	20	20	20	20	20	20	20	20	20	20	20			N	20
being able to do things you want to do (i.e your ability to do things, not whether you’re allowed to)?	Pearson Correlation	0.112184	0.121185	.560*	0.0645144	-0.0600684	0.0437719	0.326155	1	.745**	-0.181269	0.0277409	0.302206	0.0555943	0.190611	0.306219	.474*	0.220548	-.464*	0.00274141	-0.281598	-0.0541739	0.259422	0.213277	0.0487049	0.00936089	0.0455943	0.0513395	0.0737217	0.0425305	-0.105065	-0.303492	-0.26625	0.0490692	-0.032944	-0.00948688	-0.158504	-0.250461	0	0.117461	-0.177813	-0.132787	-0.152493	-0.0753815	-0.089795		the way you communicate with people using technology? (e.g. text message, the internet)?	Pearson Correlation	.488*
	Sig. (2-tailed)	0.637719	0.610794	0.0102165	0.78699	0.801378	0.854612	0.160493		0.000161845	0.444372	0.907578	0.195315	0.81592	0.420836	0.189153	0.0346317	0.350103	0.0395011	0.990848	0.229059	0.825662	0.26937	0.366611	0.838424	0.968756	0.848625	0.829803	0.757409	0.858696	0.659333	0.193327	0.256514	0.837231	0.890335	0.968336	0.504485	0.286846	1	0.621879	0.45325	0.576785	0.520985	0.752109	0.70656			Sig. (2-tailed)	0.0290635
	N	20	20	20	20	20	20	20	20	20	20	20	20	20	20	20	20	20	20	20	20	19	20	20	20	20	20	20	20	20	20	20	20	20	20	20	20	20	20	20	20	20	20	20	20			N	20
the way you ‘have a go’ and try new things?	Pearson Correlation	0.421615	.569**	.626**	0.375641	0.214256	0.154551	.606**	.745**	1	0.183981	-0.0165702	.485*	0.338718	.487*	.599**	0.269118	0.258933	-0.14775	0.0808928	0.124979	0.145189	.584**	-0.0854296	-0.24567	-0.233723	-0.0764933	-0.172467	-0.098093	-0.0347532	-0.0944917	-0.355547	-0.197458	-0.162784	-0.254242	-0.193802	-0.368771	-0.407983	-0.242901	-0.0497078	-0.273874	-0.394943	-0.275492	-0.247148	-0.314262		your overall health?	Pearson Correlation	0.052985
	Sig. (2-tailed)	0.0640949	0.00884144	0.00312253	0.102644	0.364363	0.515306	0.00464872	0.000161845		0.43747	0.944721	0.0301919	0.144057	0.0295268	0.00530288	0.251232	0.270306	0.53418	0.73459	0.599583	0.553143	0.00688416	0.720262	0.296469	0.321312	0.748566	0.467161	0.680755	0.88435	0.691914	0.12394	0.404022	0.492895	0.27939	0.412954	0.109601	0.0741461	0.302119	0.83514	0.242627	0.0848199	0.239743	0.293479	0.177204			Sig. (2-tailed)	0.824428
	N	20	20	20	20	20	20	20	20	20	20	20	20	20	20	20	20	20	20	20	20	19	20	20	20	20	20	20	20	20	20	20	20	20	20	20	20	20	20	20	20	20	20	20	20			N	20
yourself?	Pearson Correlation	0.232836	0.405093	0.0583555	0.247576	0.151938	0.326325	0.291535	-0.181269	0.183981	1	0.40993	.546*	.681**	0.390149	0.329526	-0.106542	0.252099	.492*	0.0405102	.582**	0.351093	.558*	-0.255537	-0.242067	-0.23553	-0.165469	-0.282956	-0.139093	-0.234405	-0.254141	-.575**	-0.060011	-.481*	-0.276301	-0.140189	-0.371909	-0.300088	-0.356159	-0.260002	-0.167393	-0.398661	-0.177737	-0.13715	-0.367634		your physical health?	Pearson Correlation	0.293577
	Sig. (2-tailed)	0.323205	0.0764208	0.806938	0.292616	0.52252	0.160262	0.212345	0.444372	0.43747		0.0726428	0.0127221	0.000941554	0.0890159	0.155961	0.654827	0.2836	0.0276252	0.865348	0.00704652	0.140514	0.0105517	0.276863	0.303833	0.317478	0.485689	0.226727	0.558652	0.319861	0.279586	0.00802827	0.801565	0.031839	0.238308	0.555527	0.106382	0.198619	0.123247	0.268264	0.48056	0.0816678	0.453447	0.564214	0.110784			Sig. (2-tailed)	0.209013
	N	20	20	20	20	20	20	20	20	20	20	20	20	20	20	20	20	20	20	20	20	19	20	20	20	20	20	20	20	20	20	20	20	20	20	20	20	20	20	20	20	20	20	20	20			N	20
your positive attitude?	Pearson Correlation	-0.15354	-0.100497	0.147746	-.503*	-0.0667752	-0.180891	-0.352515	0.0277409	-0.0165702	0.40993	1	.696**	.557*	0.128842	-0.081897	0.258018	0.297904	0.125624	.509*	-0.0628686	0.127042	0.224737	0.229999	0.0342599	0.354335	-0.0886333	-0.0365645	-0.0492867	-0.205303	-0.232957	-0.112336	-0.176275	0.055259	-0.0912452	-0.146394	-0.0548764	-0.180713	-0.141141	0.0480514	-0.155788	-0.300748	-0.185937	0.0894793	-0.12199		how you sleep?	Pearson Correlation	0.393811
	Sig. (2-tailed)	0.518093	0.673341	0.534191	0.0238596	0.779699	0.445338	0.127407	0.907578	0.944721	0.0726428		0.000658825	0.0107585	0.588258	0.731411	0.272064	0.202066	0.597686	0.0219861	0.792309	0.604265	0.340793	0.329304	0.885981	0.125318	0.710198	0.878364	0.836518	0.385214	0.322947	0.637261	0.457229	0.817012	0.702027	0.537979	0.818259	0.445795	0.552819	0.840565	0.511911	0.197585	0.432527	0.707548	0.608407			Sig. (2-tailed)	0.0857975
	N	20	20	20	20	20	20	20	20	20	20	20	20	20	20	20	20	20	20	20	20	19	20	20	20	20	20	20	20	20	20	20	20	20	20	20	20	20	20	20	20	20	20	20	20			N	20
your future?	Pearson Correlation	0.0517272	0.30487	0.292111	0.027845	0.29815	0.0844908	0.191555	0.302206	.485*	.546*	.696**	1	.886**	.499*	0.403436	0.367806	.528*	0.169237	0.326568	0.239459	0.385749	.652**	0.0830276	-0.196979	0.108413	-0.160711	-0.0849412	-0.113561	-0.197027	-0.167271	-0.315854	-0.270413	-0.14988	-0.354288	-0.188353	-0.163904	-0.268133	-0.147545	0.0757592	-0.181243	-0.382576	-0.182788	0.124719	-0.217848		the way you look?	Pearson Correlation	-0.026688
	Sig. (2-tailed)	0.828536	0.19121	0.211402	0.907232	0.201676	0.72322	0.418496	0.195315	0.0301919	0.0127221	0.000658825		2.0402e-07	0.0249941	0.0777476	0.110605	0.0166001	0.475666	0.159932	0.309233	0.102861	0.00183848	0.727837	0.405185	0.649134	0.498492	0.7218	0.633572	0.405069	0.480884	0.174901	0.248871	0.528235	0.125371	0.426464	0.489884	0.253038	0.534754	0.750905	0.444439	0.0959528	0.440499	0.600349	0.356183			Sig. (2-tailed)	0.911072
	N	20	20	20	20	20	20	20	20	20	20	20	20	20	20	20	20	20	20	20	20	19	20	20	20	20	20	20	20	20	20	20	20	20	20	20	20	20	20	20	20	20	20	20	20			N	20
your opportunities in life?	Pearson Correlation	0.158955	.470*	0.135172	0.149022	0.410536	0.215967	0.233994	0.0555943	0.338718	.681**	.557*	.886**	1	.636**	.544*	0.305548	.597**	.462*	0.193469	.535*	.477*	.738**	-0.102797	-0.296091	-0.0321651	-0.209064	-0.138413	-0.199562	-0.222582	-0.183914	-0.360981	-0.248749	-0.248422	-0.365721	-0.255769	-0.188529	-0.257016	-0.197998	0.0173652	-0.161139	-0.366713	-0.138193	0.112906	-0.26552		the changes happening to your body to do with puberty?	Pearson Correlation	0.0318282
	Sig. (2-tailed)	0.503257	0.036549	0.569898	0.530626	0.0721795	0.360453	0.320736	0.81592	0.144057	0.000941554	0.0107585	2.0402e-07		0.00257218	0.0131372	0.190174	0.00544964	0.0400768	0.413773	0.0150382	0.0390599	0.000203015	0.666274	0.204958	0.892913	0.376374	0.560596	0.398928	0.345563	0.43764	0.117895	0.290262	0.290918	0.112796	0.276411	0.426022	0.273996	0.402711	0.942073	0.497334	0.11175	0.561224	0.635543	0.257869			Sig. (2-tailed)	0.894029
	N	20	20	20	20	20	20	20	20	20	20	20	20	20	20	20	20	20	20	20	20	19	20	20	20	20	20	20	20	20	20	20	20	20	20	20	20	20	20	20	20	20	20	20	20			N	20
your ability to participate in leisure and recreational activities?	Pearson Correlation	0.411664	.597**	0.301382	0.283748	.499*	.560*	.529*	0.190611	.487*	0.390149	0.128842	.499*	.636**	1	.882**	0.350881	.622**	0.240173	0.28912	.555*	0.278551	.755**	-0.279025	-0.3669	-0.221624	-0.183467	-0.154698	-0.213387	-0.311233	-0.157867	-0.189642	-0.0510643	-0.105613	-0.425436	-0.285863	-0.149254	-0.253681	-0.230327	-0.0385647	0.0068341	-0.280873	0.0435384	0.108163	-0.233571		being able to do things by yourself without relying on others?	Pearson Correlation	0.307679
	Sig. (2-tailed)	0.0713234	0.00548185	0.196596	0.225372	0.0252151	0.0102285	0.0165273	0.420836	0.0295268	0.0890159	0.588258	0.0249941	0.00257218		2.75892e-07	0.129303	0.0034087	0.307749	0.216332	0.0110313	0.24818	0.000119607	0.233524	0.111554	0.347698	0.438774	0.514902	0.366357	0.181642	0.506223	0.423246	0.830702	0.657661	0.0614716	0.221784	0.529978	0.280488	0.328595	0.871762	0.977187	0.230311	0.85538	0.649893	0.321636			Sig. (2-tailed)	0.186946
	N	20	20	20	20	20	20	20	20	20	20	20	20	20	20	20	20	20	20	20	20	19	20	20	20	20	20	20	20	20	20	20	20	20	20	20	20	20	20	20	20	20	20	20	20			N	20
your ability to participate in sporting activities? (This question is asking how you feel about your ability to participate in sport, not whether you do).	Pearson Correlation	0.399915	.649**	0.215188	0.385798	.455*	0.437237	.535*	0.306219	.599**	0.329526	-0.081897	0.403436	.544*	.882**	1	0.375797	.543*	0.309285	0.111642	.560*	0.296814	.732**	-0.440223	-.491*	-0.33806	-0.321398	-0.213021	-0.376993	-0.411765	-0.226959	-0.304662	-0.127611	-0.147916	-.582**	-0.422795	-0.304481	-0.3849	-0.370023	-0.234051	-0.202503	-0.306095	-0.172172	-0.0707935	-0.425652		what may happen to you later in life?	Pearson Correlation	.453*
	Sig. (2-tailed)	0.0806242	0.00195036	0.362229	0.0929544	0.0438455	0.0538792	0.0151054	0.189153	0.00530288	0.155961	0.731411	0.0777476	0.0131372	2.75892e-07		0.10249	0.0132647	0.184536	0.639355	0.0102875	0.217205	0.000243057	0.0520768	0.0280462	0.144888	0.167041	0.367199	0.101314	0.0712474	0.335912	0.191529	0.591858	0.533716	0.00707294	0.0632759	0.191806	0.0937831	0.108309	0.320615	0.39187	0.189342	0.467932	0.766784	0.0613257			Sig. (2-tailed)	0.0451139
	N	20	20	20	20	20	20	20	20	20	20	20	20	20	20	20	20	20	20	20	20	19	20	20	20	20	20	20	20	20	20	20	20	20	20	20	20	20	20	20	20	20	20	20	20			N	20
your ability to participate in social events outside of school?	Pearson Correlation	0.192046	0.200021	0.423833	0.0901258	0.321673	0.253937	0.0793908	.474*	0.269118	-0.106542	0.258018	0.367806	0.305548	0.350881	0.375797	1	.806**	0.170733	0.374355	0.214825	.535*	.544*	0.167959	-0.21735	0.275707	-0.334397	-0.0164957	-0.224621	-0.218645	-0.382168	-0.196601	-.487*	0.0909592	-0.211702	-0.266717	0.159152	-0.236691	-0.0286534	0.0319838	-0.0892694	-0.110342	0	0.174927	-0.152786		what you have achieved in your life?	Pearson Correlation	0.0710454
	Sig. (2-tailed)	0.41728	0.397822	0.062562	0.705525	0.166657	0.279985	0.739353	0.0346317	0.251232	0.654827	0.272064	0.110605	0.190174	0.129303	0.10249		1.7561e-05	0.471716	0.103921	0.363059	0.0182745	0.0132497	0.479054	0.35731	0.239361	0.149571	0.944969	0.341048	0.354381	0.0963377	0.406106	0.0294138	0.70292	0.370243	0.255648	0.502723	0.315029	0.904551	0.893514	0.708205	0.643287	1	0.460733	0.520173			Sig. (2-tailed)	0.765976
	N	20	20	20	20	20	20	20	20	20	20	20	20	20	20	20	20	20	20	20	20	19	20	20	20	20	20	20	20	20	20	20	20	20	20	20	20	20	20	20	20	20	20	20	20			N	20
your ability to participate in your community?	Pearson Correlation	0.428308	.462*	.452*	0.248583	.666**	.541*	0.293906	0.220548	0.258933	0.252099	0.297904	.528*	.597**	.622**	.543*	.806**	1	0.369612	0.36725	.554*	.604**	.790**	-0.0430942	-0.356906	0.0964631	-0.412647	-0.292035	-0.298639	-0.241927	-0.412647	-0.242126	-0.374879	-0.0233379	-0.258008	-0.312837	0.00816687	-0.334009	-0.117628	0.00410313	-0.104705	-0.226488	-0.0192419	0.189884	-0.256175		your plans for the future?	Pearson Correlation	0.190187
	Sig. (2-tailed)	0.0595537	0.0403449	0.0455695	0.290594	0.00134224	0.013713	0.20848	0.350103	0.270306	0.2836	0.202066	0.0166001	0.00544964	0.0034087	0.0132647	1.7561e-05		0.108731	0.111186	0.011184	0.00615032	3.45353e-05	0.856841	0.122407	0.685798	0.0705838	0.211526	0.200902	0.304123	0.0705838	0.303713	0.103399	0.9222	0.272082	0.179283	0.97274	0.150073	0.621379	0.986302	0.660432	0.336944	0.935825	0.422642	0.275624			Sig. (2-tailed)	0.421891
	N	20	20	20	20	20	20	20	20	20	20	20	20	20	20	20	20	20	20	20	20	19	20	20	20	20	20	20	20	20	20	20	20	20	20	20	20	20	20	20	20	20	20	20	20			N	20
the way you get around? (i.e. your mobility)?	Pearson Correlation	0.186045	0.432087	-0.192874	0.20499	0.318195	0.287147	0.0208403	-.464*	-0.14775	.492*	0.125624	0.169237	.462*	0.240173	0.309285	0.170733	0.369612	1	0.099679	.709**	.632**	.464*	-0.25443	-0.381851	0.00336996	-0.283322	-0.151556	-.495*	-0.211294	-0.33756	-0.091636	-0.285655	-0.199752	-0.343939	-0.413253	-0.149788	-0.238677	-0.308202	-0.237234	-0.0983062	-0.138467	-0.021287	0.0693518	-0.296141		HU_Teen_2_domain	Pearson Correlation	.744**
	Sig. (2-tailed)	0.432256	0.0570994	0.415238	0.385956	0.171552	0.219623	0.930506	0.0395011	0.53418	0.0276252	0.597686	0.475666	0.0400768	0.307749	0.184536	0.471716	0.108731		0.67586	0.000471677	0.00372637	0.0394908	0.279021	0.096637	0.98875	0.2261	0.523579	0.0264469	0.371189	0.14552	0.700807	0.222135	0.398471	0.137586	0.0701298	0.528489	0.310864	0.186159	0.313887	0.680096	0.560441	0.92902	0.771411	0.204878			Sig. (2-tailed)	0.000170403
	N	20	20	20	20	20	20	20	20	20	20	20	20	20	20	20	20	20	20	20	20	19	20	20	20	20	20	20	20	20	20	20	20	20	20	20	20	20	20	20	20	20	20	20	20			N	20
succeeding in the things you want to be good at?	Pearson Correlation	0.370268	0.262693	.476*	-0.160459	0.295383	0.158983	-0.114336	0.00274141	0.0808928	0.0405102	.509*	0.326568	0.193469	0.28912	0.111642	0.374355	0.36725	0.099679	1	0.141418	0.301566	0.365787	0.375927	0.217104	.586**	0.0780553	-0.0228848	-0.0207747	-0.0695131	0.0250366	0.0654593	0.174302	0.288833	-0.220274	-0.00704802	-0.0441587	-0.0985093	-0.0530018	-0.00147906	0.245331	-0.149677	0.210396	0.329794	0.110746		the way you get along with adults?	Pearson Correlation	-0.0556484
	Sig. (2-tailed)	0.108057	0.263162	0.0336985	0.499175	0.206094	0.503183	0.631241	0.990848	0.73459	0.865348	0.0219861	0.159932	0.413773	0.216332	0.639355	0.103921	0.111186	0.67586		0.55203	0.209582	0.112727	0.102362	0.357868	0.00656796	0.743595	0.923706	0.930724	0.770893	0.916556	0.783941	0.462361	0.216808	0.350718	0.976473	0.853341	0.679469	0.824373	0.995062	0.297157	0.528799	0.373272	0.155605	0.642062			Sig. (2-tailed)	0.815744
	N	20	20	20	20	20	20	20	20	20	20	20	20	20	20	20	20	20	20	20	20	19	20	20	20	20	20	20	20	20	20	20	20	20	20	20	20	20	20	20	20	20	20	20	20			N	20
your ability to get around your neighbourhood?	Pearson Correlation	.581**	.724**	0.152272	.613**	.718**	.651**	.530*	-0.281598	0.124979	.582**	-0.0628686	0.239459	.535*	.555*	.560*	0.214825	.554*	.709**	0.141418	1	.750**	.768**	-0.158676	-0.267629	-0.182248	-0.251006	-0.284538	-0.261192	-0.264727	-0.315237	-0.400684	-0.00112386	-0.172185	-0.266855	-0.186049	-0.143597	-0.307775	-0.182492	-0.28094	0.00541478	-0.261583	0.0278624	-0.0178541	-0.276525		how you are accepted by adults?	Pearson Correlation	-0.130203
	Sig. (2-tailed)	0.00722337	0.000307168	0.521596	0.00401874	0.000361184	0.00187593	0.0161569	0.229059	0.599583	0.00704652	0.792309	0.309233	0.0150382	0.0110313	0.0102875	0.363059	0.011184	0.000471677	0.55203		0.000216032	7.64953e-05	0.504019	0.253965	0.441875	0.285762	0.224027	0.265999	0.259347	0.175791	0.0799893	0.996248	0.467899	0.255394	0.432245	0.545857	0.186802	0.441253	0.230195	0.981924	0.265259	0.907175	0.940445	0.237913			Sig. (2-tailed)	0.58429
	N	20	20	20	20	20	20	20	20	20	20	20	20	20	20	20	20	20	20	20	20	19	20	20	20	20	20	20	20	20	20	20	20	20	20	20	20	20	20	20	20	20	20	20	20			N	20
your ability to get from place to place (i.e transport)?	Pearson Correlation	0.411663	.517*	0.234845	.520*	.563*	.522*	0.349193	-0.0541739	0.145189	0.351093	0.127042	0.385749	.477*	0.278551	0.296814	.535*	.604**	.632**	0.301566	.750**	1	.717**	0.246774	-0.0805961	0.271842	-0.205248	-0.0316394	-0.131559	-0.149314	-0.318804	-0.318912	-0.231709	0.0283069	-0.151879	-0.0758557	0.235072	-0.184765	0.0917082	0	0.0594105	-0.0695667	0.128344	0.183708	-0.0562873		how you are accepted by people in general?	Pearson Correlation	-0.0771131
	Sig. (2-tailed)	0.0799129	0.0235507	0.333145	0.0225097	0.012059	0.0218952	0.142824	0.825662	0.553143	0.140514	0.604265	0.102861	0.0390599	0.24818	0.217205	0.0182745	0.00615032	0.00372637	0.209582	0.000216032		0.000552826	0.30844	0.742916	0.260228	0.399258	0.897689	0.591362	0.541799	0.183413	0.183255	0.339827	0.908419	0.534798	0.757592	0.332665	0.448899	0.708853	1	0.809093	0.777184	0.600533	0.451544	0.818966			Sig. (2-tailed)	0.746592
	N	19	19	19	19	19	19	19	19	19	19	19	19	19	19	19	19	19	19	19	19	19	19	19	19	19	19	19	19	19	19	19	19	19	19	19	19	19	19	19	19	19	19	19	19			N	20
HU_Teen_1_domain	Pearson Correlation	.653**	.821**	.568**	.559*	.675**	.608**	.645**	0.259422	.584**	.558*	0.224737	.652**	.738**	.755**	.732**	.544*	.790**	.464*	0.365787	.768**	.717**	1	-0.0673856	-0.345764	-0.0678611	-0.290885	-0.262265	-0.222746	-0.263998	-0.359186	-.488*	-0.207277	-0.188034	-0.367438	-0.261212	-0.227804	-.460*	-0.206258	-0.108493	-0.080065	-0.387361	-0.0434783	0.0507547	-0.328584		your ability to keep up academically with your peers(i.e. your school work)?	Pearson Correlation	-0.056305
	Sig. (2-tailed)	0.00181755	9.15892e-06	0.00905591	0.0104682	0.00109086	0.0044189	0.00214001	0.26937	0.00688416	0.0105517	0.340793	0.00183848	0.000203015	0.000119607	0.000243057	0.0132497	3.45353e-05	0.0394908	0.112727	7.64953e-05	0.000552826		0.777733	0.135374	0.776203	0.213412	0.26397	0.345199	0.26071	0.119867	0.0289354	0.380562	0.427261	0.11099	0.265962	0.334067	0.041146	0.38296	0.648893	0.737214	0.0915253	0.855578	0.831715	0.157218			Sig. (2-tailed)	0.813606
	N	20	20	20	20	20	20	20	20	20	20	20	20	20	20	20	20	20	20	20	20	19	20	20	20	20	20	20	20	20	20	20	20	20	20	20	20	20	20	20	20	20	20	20	20			N	20
How do you feel about your life in general?	Pearson Correlation	-0.0812851	-0.220117	0.220788	-0.149407	0.0291751	0.0771657	-0.0944077	0.213277	-0.0854296	-0.255537	0.229999	0.0830276	-0.102797	-0.279025	-0.440223	0.167959	-0.0430942	-0.25443	0.375927	-0.158676	0.246774	-0.0673856	1	.822**	.718**	.636**	0.360733	0.342837	.453*	0.195454	0.0998553	0.056763	.483*	0.336017	0.419306	0.336811	0.250453	0.404259	0.291054	0.410226	0.238704	0.426758	0.408164	.565**		the way you communicate with people you know well(using any means of communication)?	Pearson Correlation	0.0658617
	Sig. (2-tailed)	0.733348	0.351069	0.349565	0.529553	0.90282	0.746424	0.692175	0.366611	0.720262	0.276863	0.329304	0.727837	0.666274	0.233524	0.0520768	0.479054	0.856841	0.279021	0.102362	0.504019	0.30844	0.777733		8.82655e-06	0.000365417	0.00258707	0.118165	0.138935	0.0448389	0.408903	0.675317	0.812116	0.0308375	0.147486	0.0657205	0.146473	0.286862	0.0770862	0.213135	0.0724166	0.310807	0.0605828	0.0740059	0.00944286			Sig. (2-tailed)	0.782643
	N	20	20	20	20	20	20	20	20	20	20	20	20	20	20	20	20	20	20	20	20	19	20	20	20	20	20	20	20	20	20	20	20	20	20	20	20	20	20	20	20	20	20	20	20			N	20
How do you feel about your life as a whole?	Pearson Correlation	-0.124068	-0.335972	-0.047619	-0.259161	-0.184578	0.00713267	-0.240198	0.0487049	-0.24567	-0.242067	0.0342599	-0.196979	-0.296091	-0.3669	-.491*	-0.21735	-0.356906	-0.381851	0.217104	-0.267629	-0.0805961	-0.345764	.822**	1	.604**	.791**	0.240935	0.432469	.524*	0.4012	0.0861461	0.33248	.454*	0.386514	.536*	0.203399	0.367315	0.366196	0.221898	0.353906	0.261892	0.337741	0.270237	.585**		the way you communicate with people you don’t know well (using any means of communication)?	Pearson Correlation	0.0976682
	Sig. (2-tailed)	0.602266	0.147544	0.841982	0.269871	0.435959	0.976191	0.307698	0.838424	0.296469	0.303833	0.885981	0.405185	0.204958	0.111554	0.0280462	0.35731	0.122407	0.096637	0.357868	0.253965	0.742916	0.135374	8.82655e-06		0.0047942	3.31853e-05	0.30617	0.0568557	0.0177318	0.0795653	0.718007	0.152063	0.0443928	0.0922978	0.0149268	0.389733	0.111118	0.112294	0.347086	0.125808	0.264673	0.145291	0.24919	0.00677432			Sig. (2-tailed)	0.682068
	N	20	20	20	20	20	20	20	20	20	20	20	20	20	20	20	20	20	20	20	20	19	20	20	20	20	20	20	20	20	20	20	20	20	20	20	20	20	20	20	20	20	20	20	20			N	20
How do you feel about your quality of life?	Pearson Correlation	-0.0419886	-0.197929	0.0823697	-0.358155	-0.0556314	-0.0740271	-0.438171	0.00936089	-0.233723	-0.23553	0.354335	0.108413	-0.0321651	-0.221624	-0.33806	0.275707	0.0964631	0.00336996	.586**	-0.182248	0.271842	-0.0678611	.718**	.604**	1	.468*	0.442809	0.273002	.453*	0.387222	0.389088	0.0156038	.476*	0.139287	0.256707	0.418848	0.436038	0.331798	0.432652	0.434966	.457*	.455*	.560*	.618**		the way other people communicate with you?	Pearson Correlation	0.136129
	Sig. (2-tailed)	0.860479	0.402878	0.729916	0.121011	0.815799	0.756433	0.0533108	0.968756	0.321312	0.317478	0.125318	0.649134	0.892913	0.347698	0.144888	0.239361	0.685798	0.98875	0.00656796	0.441875	0.260228	0.776203	0.000365417	0.0047942		0.037582	0.0505535	0.24419	0.0448032	0.0916521	0.0899648	0.947941	0.0340619	0.558098	0.274592	0.0660469	0.0546166	0.152957	0.0567391	0.055282	0.0428511	0.043688	0.0103133	0.00371714			Sig. (2-tailed)	0.567144
	N	20	20	20	20	20	20	20	20	20	20	20	20	20	20	20	20	20	20	20	20	19	20	20	20	20	20	20	20	20	20	20	20	20	20	20	20	20	20	20	20	20	20	20	20			N	20
the way you get along with other teenagers outside of school (not school friends)?	Pearson Correlation	-0.145235	-0.214928	-0.1003	-0.122058	-0.250476	0.00522558	-0.0659908	0.0455943	-0.0764933	-0.165469	-0.0886333	-0.160711	-0.209064	-0.183467	-0.321398	-0.334397	-0.412647	-0.283322	0.0780553	-0.251006	-0.205248	-0.290885	.636**	.791**	.468*	1	0.303386	0.31001	.800**	.608**	0.273489	0.236503	0.261582	0.19468	0.392433	0.117084	.499*	0.287448	0.296259	.481*	0.241067	.456*	0.33747	.627**		the way you communicate with people using technology? (e.g. text message, the internet)?	Pearson Correlation	-0.0680729
	Sig. (2-tailed)	0.541237	0.362823	0.673947	0.608206	0.286815	0.982556	0.782227	0.848625	0.748566	0.485689	0.710198	0.498492	0.376374	0.438774	0.167041	0.149571	0.0705838	0.2261	0.743595	0.285762	0.399258	0.213412	0.00258707	3.31853e-05	0.037582		0.193489	0.183457	2.32251e-05	0.00444712	0.243316	0.315424	0.265262	0.4108	0.0869978	0.623006	0.0252289	0.219119	0.204688	0.0317797	0.305898	0.0430882	0.145634	0.00310151			Sig. (2-tailed)	0.775522
	N	20	20	20	20	20	20	20	20	20	20	20	20	20	20	20	20	20	20	20	20	19	20	20	20	20	20	20	20	20	20	20	20	20	20	20	20	20	20	20	20	20	20	20	20			N	20
hanging out on your own?	Pearson Correlation	-0.28146	-0.244823	-0.135526	-0.179518	-0.310415	-0.243599	-0.137509	0.0513395	-0.172467	-0.282956	-0.0365645	-0.0849412	-0.138413	-0.154698	-0.213021	-0.0164957	-0.292035	-0.151556	-0.0228848	-0.284538	-0.0316394	-0.262265	0.360733	0.240935	0.442809	0.303386	1	.587**	0.222489	.524*	0.408627	0.139371	0.0945276	0.165006	0.422371	.518*	.631**	.496*	.537*	.654**	.714**	.632**	0.442819	.691**		your overall health?	Pearson Correlation	0.0982336
	Sig. (2-tailed)	0.229298	0.298191	0.568878	0.448859	0.182854	0.300688	0.563184	0.829803	0.467161	0.226727	0.878364	0.7218	0.560596	0.514902	0.367199	0.944969	0.211526	0.523579	0.923706	0.224027	0.897689	0.26397	0.118165	0.30617	0.0505535	0.193489		0.00649619	0.34577	0.0177078	0.0736467	0.557859	0.691803	0.486929	0.0635693	0.0192406	0.002832	0.0260337	0.0145504	0.00176737	0.000411953	0.00278544	0.0505474	0.000735813			Sig. (2-tailed)	0.68032
	N	20	20	20	20	20	20	20	20	20	20	20	20	20	20	20	20	20	20	20	20	19	20	20	20	20	20	20	20	20	20	20	20	20	20	20	20	20	20	20	20	20	20	20	20			N	20
hanging out with friends?	Pearson Correlation	0.112761	-0.0834862	0.145399	0.0135268	-0.195087	-0.11392	0.0671163	0.0737217	-0.098093	-0.139093	-0.0492867	-0.113561	-0.199562	-0.213387	-0.376993	-0.224621	-0.298639	-.495*	-0.0207747	-0.261192	-0.131559	-0.222746	0.342837	0.432469	0.273002	0.31001	.587**	1	0.27542	.550*	0.0404672	.528*	-0.0598081	.477*	.791**	0.341239	.538*	.713**	.605**	.538*	0.391154	0.405211	0.132714	.645**		your physical health?	Pearson Correlation	-0.0677149
	Sig. (2-tailed)	0.63598	0.726389	0.540776	0.954863	0.409801	0.632492	0.778601	0.757409	0.680755	0.558652	0.836518	0.633572	0.398928	0.366357	0.101314	0.341048	0.200902	0.0264469	0.930724	0.265999	0.591362	0.345199	0.138935	0.0568557	0.24419	0.183457	0.00649619		0.239872	0.0119209	0.865489	0.0165983	0.802223	0.0336194	3.31273e-05	0.140907	0.0144235	0.000421601	0.00472369	0.014385	0.0881242	0.0763266	0.576997	0.00213934			Sig. (2-tailed)	0.776674
	N	20	20	20	20	20	20	20	20	20	20	20	20	20	20	20	20	20	20	20	20	19	20	20	20	20	20	20	20	20	20	20	20	20	20	20	20	20	20	20	20	20	20	20	20			N	20
how you are accepted by other teenagers outside of school (not school friends)?	Pearson Correlation	-0.0127181	-0.141588	0.0374241	-0.00646589	-0.178029	-0.0672673	-0.087877	0.0425305	-0.0347532	-0.234405	-0.205303	-0.197027	-0.222582	-0.311233	-0.411765	-0.218645	-0.241927	-0.211294	-0.0695131	-0.264727	-0.149314	-0.263998	.453*	.524*	.453*	.800**	0.222489	0.27542	1	.672**	0.383648	0.0425369	0.147916	0.349328	0.349899	0.210092	.577**	0.345355	.482*	0.439163	0.35887	.452*	0.351393	.638**		how you sleep?	Pearson Correlation	0.246432
	Sig. (2-tailed)	0.957559	0.551548	0.875526	0.978416	0.452692	0.778114	0.71257	0.858696	0.88435	0.319861	0.385214	0.405069	0.345563	0.181642	0.0712474	0.354381	0.304123	0.371189	0.770893	0.259347	0.541799	0.26071	0.0448389	0.0177318	0.0448032	2.32251e-05	0.34577	0.239872		0.00118055	0.094947	0.858674	0.533716	0.131125	0.130453	0.37398	0.00768541	0.135868	0.0314414	0.0527115	0.120217	0.0454389	0.128707	0.00247371			Sig. (2-tailed)	0.294925
	N	20	20	20	20	20	20	20	20	20	20	20	20	20	20	20	20	20	20	20	20	19	20	20	20	20	20	20	20	20	20	20	20	20	20	20	20	20	20	20	20	20	20	20	20			N	20
being able to do things you want to do (i.e your ability to do things, not whether you’re allowed to)?	Pearson Correlation	-0.0820036	-0.150717	-0.139548	-0.134113	-0.195156	-0.292633	-0.199489	-0.105065	-0.0944917	-0.254141	-0.232957	-0.167271	-0.183914	-0.157867	-0.226959	-0.382168	-0.412647	-0.33756	0.0250366	-0.315237	-0.318804	-0.359186	0.195454	0.4012	0.387222	.608**	.524*	.550*	.672**	1	.463*	.514*	0.0831383	0.159283	.576**	0.223523	.815**	.479*	.549*	.628**	.472*	.513*	0.391466	.748**		the way you look?	Pearson Correlation	-0.158203
	Sig. (2-tailed)	0.731074	0.525906	0.557354	0.572952	0.409632	0.210549	0.399104	0.659333	0.691914	0.279586	0.322947	0.480884	0.43764	0.506223	0.335912	0.0963377	0.0705838	0.14552	0.916556	0.175791	0.183413	0.119867	0.408903	0.0795653	0.0916521	0.00444712	0.0177078	0.0119209	0.00118055		0.0398849	0.0204064	0.727488	0.502366	0.00787506	0.343475	1.19309e-05	0.032582	0.012241	0.00304439	0.0354922	0.0206392	0.0878486	0.000151604			Sig. (2-tailed)	0.505307
	N	20	20	20	20	20	20	20	20	20	20	20	20	20	20	20	20	20	20	20	20	19	20	20	20	20	20	20	20	20	20	20	20	20	20	20	20	20	20	20	20	20	20	20	20			N	20
the way you ‘have a go’ and try new things?	Pearson Correlation	-0.322034	-0.387581	-0.301511	-.450*	-0.106245	-0.277425	-0.415805	-0.303492	-0.355547	-.575**	-0.112336	-0.315854	-0.360981	-0.189642	-0.304662	-0.196601	-0.242126	-0.091636	0.0654593	-0.400684	-0.318912	-.488*	0.0998553	0.0861461	0.389088	0.273489	0.408627	0.0404672	0.383648	.463*	1	0.0419637	0.4206	0.131106	-0.00629242	.447*	.528*	0.212938	0.401429	0.345393	.565**	0.363295	0.355547	.498*		the changes happening to your body to do with puberty?	Pearson Correlation	-0.177748
	Sig. (2-tailed)	0.166156	0.0913258	0.196394	0.0463683	0.655731	0.236326	0.068245	0.193327	0.12394	0.00802827	0.637261	0.174901	0.117895	0.423246	0.191529	0.406106	0.303713	0.700807	0.783941	0.0799893	0.183255	0.0289354	0.675317	0.718007	0.0899648	0.243316	0.0736467	0.865489	0.094947	0.0398849		0.860561	0.064806	0.581663	0.978995	0.048263	0.0167909	0.367392	0.079378	0.135822	0.00945432	0.115385	0.12394	0.0253165			Sig. (2-tailed)	0.453417
	N	20	20	20	20	20	20	20	20	20	20	20	20	20	20	20	20	20	20	20	20	19	20	20	20	20	20	20	20	20	20	20	20	20	20	20	20	20	20	20	20	20	20	20	20			N	20
yourself?	Pearson Correlation	0.195761	0.0557391	0.00579908	-0.00601157	0.0837815	0.0208469	0.0292515	-0.26625	-0.197458	-0.060011	-0.176275	-0.270413	-0.248749	-0.0510643	-0.127611	-.487*	-0.374879	-0.285655	0.174302	-0.00112386	-0.231709	-0.207277	0.056763	0.33248	0.0156038	0.236503	0.139371	.528*	0.0425369	.514*	0.0419637	1	0.207632	0.258884	.718**	-0.0141543	0.410481	.510*	0.228983	.513*	0.0785069	0.286801	0.161556	0.437034		being able to do things by yourself without relying on others?	Pearson Correlation	-0.115116
	Sig. (2-tailed)	0.408153	0.815448	0.980642	0.979933	0.725457	0.930484	0.902567	0.256514	0.404022	0.801565	0.457229	0.248871	0.290262	0.830702	0.591858	0.0294138	0.103399	0.222135	0.462361	0.996248	0.339827	0.380562	0.812116	0.152063	0.947941	0.315424	0.557859	0.0165983	0.858674	0.0204064	0.860561		0.379728	0.2704	0.000359879	0.952771	0.0722219	0.0217023	0.331502	0.0208182	0.74216	0.220205	0.496206	0.0540034			Sig. (2-tailed)	0.628897
	N	20	20	20	20	20	20	20	20	20	20	20	20	20	20	20	20	20	20	20	20	19	20	20	20	20	20	20	20	20	20	20	20	20	20	20	20	20	20	20	20	20	20	20	20			N	20
your positive attitude?	Pearson Correlation	-0.107229	-0.256411	0.0166068	-0.318483	0.0789997	0.0596993	-0.255635	0.0490692	-0.162784	-.481*	0.055259	-0.14988	-0.248422	-0.105613	-0.147916	0.0909592	-0.0233379	-0.199752	0.288833	-0.172185	0.0283069	-0.188034	.483*	.454*	.476*	0.261582	0.0945276	-0.0598081	0.147916	0.0831383	0.4206	0.207632	1	0.438081	0.164971	.507*	0.256197	0.328393	0.299359	0.201373	0.365333	0.232386	0.419811	0.425775		what may happen to you later in life?	Pearson Correlation	-0.0994017
	Sig. (2-tailed)	0.652734	0.275166	0.944599	0.171143	0.740594	0.802576	0.276673	0.837231	0.492895	0.031839	0.817012	0.528235	0.290918	0.657661	0.533716	0.70292	0.9222	0.398471	0.216808	0.467899	0.908419	0.427261	0.0308375	0.0443928	0.0340619	0.265262	0.691803	0.802223	0.533716	0.727488	0.064806	0.379728		0.0533654	0.487022	0.0226179	0.27558	0.157474	0.199765	0.394574	0.113208	0.324167	0.0653629	0.0612424			Sig. (2-tailed)	0.676715
	N	20	20	20	20	20	20	20	20	20	20	20	20	20	20	20	20	20	20	20	20	19	20	20	20	20	20	20	20	20	20	20	20	20	20	20	20	20	20	20	20	20	20	20	20			N	20
your future?	Pearson Correlation	-0.0164191	-0.281594	0.108707	-0.100169	-0.229834	0	-0.113449	-0.032944	-0.254242	-0.276301	-0.0912452	-0.354288	-0.365721	-0.425436	-.582**	-0.211702	-0.258008	-0.343939	-0.220274	-0.266855	-0.151879	-0.367438	0.336017	0.386514	0.139287	0.19468	0.165006	.477*	0.349328	0.159283	0.131106	0.258884	0.438081	1	.593**	.566**	0.420907	.637**	.587**	0.283478	0.408794	0.305626	0.19442	.536*		what you have achieved in your life?	Pearson Correlation	-0.113228
	Sig. (2-tailed)	0.945225	0.229066	0.648242	0.67435	0.329659	1	0.633909	0.890335	0.27939	0.238308	0.702027	0.125371	0.112796	0.0614716	0.00707294	0.370243	0.272082	0.137586	0.350718	0.255394	0.534798	0.11099	0.147486	0.0922978	0.558098	0.4108	0.486929	0.0336194	0.131125	0.502366	0.581663	0.2704	0.0533654		0.00586872	0.00927886	0.0645902	0.00252717	0.00656185	0.225833	0.0735176	0.190056	0.411436	0.0149018			Sig. (2-tailed)	0.634574
	N	20	20	20	20	20	20	20	20	20	20	20	20	20	20	20	20	20	20	20	20	19	20	20	20	20	20	20	20	20	20	20	20	20	20	20	20	20	20	20	20	20	20	20	20			N	20
your opportunities in life?	Pearson Correlation	-0.0047282	-0.183521	0.0730436	0.0144229	-0.102955	0.0750234	0.0145199	-0.00948688	-0.193802	-0.140189	-0.146394	-0.188353	-0.255769	-0.285863	-0.422795	-0.266717	-0.312837	-0.413253	-0.00704802	-0.186049	-0.0758557	-0.261212	0.419306	.536*	0.256707	0.392433	0.422371	.791**	0.349899	.576**	-0.00629242	.718**	0.164971	.593**	1	0.331099	.663**	.848**	.619**	.682**	0.341389	.552*	0.409137	.750**		your plans for the future?	Pearson Correlation	0.171478
	Sig. (2-tailed)	0.984216	0.438636	0.759577	0.951876	0.66579	0.753252	0.951553	0.968336	0.412954	0.555527	0.537979	0.426464	0.276411	0.221784	0.0632759	0.255648	0.179283	0.0701298	0.976473	0.432245	0.757592	0.265962	0.0657205	0.0149268	0.274592	0.0869978	0.0635693	3.31273e-05	0.130453	0.00787506	0.978995	0.000359879	0.487022	0.00586872		0.153878	0.0014465	2.29808e-06	0.00359141	0.000933721	0.14072	0.0116075	0.0732526	0.000139223			Sig. (2-tailed)	0.469755
	N	20	20	20	20	20	20	20	20	20	20	20	20	20	20	20	20	20	20	20	20	19	20	20	20	20	20	20	20	20	20	20	20	20	20	20	20	20	20	20	20	20	20	20	20			N	20
your ability to participate in leisure and recreational activities?	Pearson Correlation	-0.246867	-0.383278	-0.174342	-0.0602434	-0.138226	0.052228	-0.174366	-0.158504	-0.368771	-0.371909	-0.0548764	-0.163904	-0.188529	-0.149254	-0.304481	0.159152	0.00816687	-0.149788	-0.0441587	-0.143597	0.235072	-0.227804	0.336811	0.203399	0.418848	0.117084	.518*	0.341239	0.210092	0.223523	.447*	-0.0141543	.507*	.566**	0.331099	1	.649**	.613**	.631**	.460*	.713**	.551*	.513*	.658**		PAN_Teen_2_domain	Pearson Correlation	-0.0253268
	Sig. (2-tailed)	0.294045	0.0952932	0.462256	0.800811	0.56113	0.826899	0.462195	0.504485	0.109601	0.106382	0.818259	0.489884	0.426022	0.529978	0.191806	0.502723	0.97274	0.528489	0.853341	0.545857	0.332665	0.334067	0.146473	0.389733	0.0660469	0.623006	0.0192406	0.140907	0.37398	0.343475	0.048263	0.952771	0.0226179	0.00927886	0.153878		0.00197524	0.00406263	0.00286948	0.0411167	0.000417905	0.0117254	0.0208088	0.00161601			Sig. (2-tailed)	0.915592
	N	20	20	20	20	20	20	20	20	20	20	20	20	20	20	20	20	20	20	20	20	19	20	20	20	20	20	20	20	20	20	20	20	20	20	20	20	20	20	20	20	20	20	20	20			N	20
your ability to participate in sporting activities? (This question is asking how you feel about your ability to participate in sport, not whether you do).	Pearson Correlation	-0.330427	-0.430823	-0.340307	-0.201587	-0.308355	-0.155347	-0.321327	-0.250461	-0.407983	-0.300088	-0.180713	-0.268133	-0.257016	-0.253681	-0.3849	-0.236691	-0.334009	-0.238677	-0.0985093	-0.307775	-0.184765	-.460*	0.250453	0.367315	0.436038	.499*	.631**	.538*	.577**	.815**	.528*	0.410481	0.256197	0.420907	.663**	.649**	1	.712**	.723**	.735**	.676**	.683**	.595**	.888**		**. Correlation is significant at the 0.01 level (2-tailed).
	Sig. (2-tailed)	0.154765	0.0579116	0.142066	0.394062	0.185929	0.513119	0.16714	0.286846	0.0741461	0.198619	0.445795	0.253038	0.273996	0.280488	0.0937831	0.315029	0.150073	0.310864	0.679469	0.186802	0.448899	0.041146	0.286862	0.111118	0.0546166	0.0252289	0.002832	0.0144235	0.00768541	1.19309e-05	0.0167909	0.0722219	0.27558	0.0645902	0.0014465	0.00197524		0.000427941	0.000313126	0.000220828	0.00105755	0.000894708	0.00562502	1.69636e-07		*. Correlation is significant at the 0.05 level (2-tailed).
	N	20	20	20	20	20	20	20	20	20	20	20	20	20	20	20	20	20	20	20	20	19	20	20	20	20	20	20	20	20	20	20	20	20	20	20	20	20	20	20	20	20	20	20	20
your ability to participate in social events outside of school?	Pearson Correlation	-0.0533347	-0.176524	0.0196177	0.0542306	-0.0276511	0.0705229	0.0136489	0	-0.242901	-0.356159	-0.141141	-0.147545	-0.197998	-0.230327	-0.370023	-0.0286534	-0.117628	-0.308202	-0.0530018	-0.182492	0.0917082	-0.206258	0.404259	0.366196	0.331798	0.287448	.496*	.713**	0.345355	.479*	0.212938	.510*	0.328393	.637**	.848**	.613**	.712**	1	.828**	.675**	.465*	.587**	.534*	.805**
	Sig. (2-tailed)	0.823286	0.456584	0.934574	0.820364	0.907875	0.767652	0.954456	1	0.302119	0.123247	0.552819	0.534754	0.402711	0.328595	0.108309	0.904551	0.621379	0.186159	0.824373	0.441253	0.708853	0.38296	0.0770862	0.112294	0.152957	0.219119	0.0260337	0.000421601	0.135868	0.032582	0.367392	0.0217023	0.157474	0.00252717	2.29808e-06	0.00406263	0.000427941		6.72566e-06	0.00108661	0.0389531	0.0065505	0.0152125	1.83674e-05
	N	20	20	20	20	20	20	20	20	20	20	20	20	20	20	20	20	20	20	20	20	19	20	20	20	20	20	20	20	20	20	20	20	20	20	20	20	20	20	20	20	20	20	20	20
your ability to participate in your community?	Pearson Correlation	-0.0605261	-0.128077	0.0919709	-0.110474	-0.137349	0.015744	-0.0617031	0.117461	-0.0497078	-0.260002	0.0480514	0.0757592	0.0173652	-0.0385647	-0.234051	0.0319838	0.00410313	-0.237234	-0.00147906	-0.28094	0	-0.108493	0.291054	0.221898	0.432652	0.296259	.537*	.605**	.482*	.549*	0.401429	0.228983	0.299359	.587**	.619**	.631**	.723**	.828**	1	.593**	.553*	.586**	.619**	.797**
	Sig. (2-tailed)	0.799894	0.590493	0.699762	0.642885	0.563641	0.947474	0.796081	0.621879	0.83514	0.268264	0.840565	0.750905	0.942073	0.871762	0.320615	0.893514	0.986302	0.313887	0.995062	0.230195	1	0.648893	0.213135	0.347086	0.0567391	0.204688	0.0145504	0.00472369	0.0314414	0.012241	0.079378	0.331502	0.199765	0.00656185	0.00359141	0.00286948	0.000313126	6.72566e-06		0.00588384	0.0113725	0.00662569	0.00360789	2.58892e-05
	N	20	20	20	20	20	20	20	20	20	20	20	20	20	20	20	20	20	20	20	20	19	20	20	20	20	20	20	20	20	20	20	20	20	20	20	20	20	20	20	20	20	20	20	20
the way you get around? (i.e. your mobility)?	Pearson Correlation	0.0696305	-0.0257123	0.0942973	0.101373	0.0393814	0.234361	0.0899059	-0.177813	-0.273874	-0.167393	-0.155788	-0.181243	-0.161139	0.0068341	-0.202503	-0.0892694	-0.104705	-0.0983062	0.245331	0.00541478	0.0594105	-0.080065	0.410226	0.353906	0.434966	.481*	.654**	.538*	0.439163	.628**	0.345393	.513*	0.201373	0.283478	.682**	.460*	.735**	.675**	.593**	1	.587**	.948**	.764**	.861**
	Sig. (2-tailed)	0.770516	0.914311	0.692518	0.670646	0.869068	0.319955	0.706213	0.45325	0.242627	0.48056	0.511911	0.444439	0.497334	0.977187	0.39187	0.708205	0.660432	0.680096	0.297157	0.981924	0.809093	0.737214	0.0724166	0.125808	0.055282	0.0317797	0.00176737	0.014385	0.0527115	0.00304439	0.135822	0.0208182	0.394574	0.225833	0.000933721	0.0411167	0.000220828	0.00108661	0.00588384		0.00650181	2.1912e-10	8.83113e-05	1.11705e-06
	N	20	20	20	20	20	20	20	20	20	20	20	20	20	20	20	20	20	20	20	20	19	20	20	20	20	20	20	20	20	20	20	20	20	20	20	20	20	20	20	20	20	20	20	20
succeeding in the things you want to be good at?	Pearson Correlation	-0.191695	-0.333709	-0.211529	-0.11138	-0.234261	-0.0362103	-0.199731	-0.132787	-0.394943	-0.398661	-0.300748	-0.382576	-0.366713	-0.280873	-0.306095	-0.110342	-0.226488	-0.138467	-0.149677	-0.261583	-0.0695667	-0.387361	0.238704	0.261892	.457*	0.241067	.714**	0.391154	0.35887	.472*	.565**	0.0785069	0.365333	0.408794	0.341389	.713**	.676**	.465*	.553*	.587**	1	.680**	.561*	.727**
	Sig. (2-tailed)	0.41815	0.150462	0.370646	0.640147	0.320169	0.879534	0.398521	0.576785	0.0848199	0.0816678	0.197585	0.0959528	0.11175	0.230311	0.189342	0.643287	0.336944	0.560441	0.528799	0.265259	0.777184	0.0915253	0.310807	0.264673	0.0428511	0.305898	0.000411953	0.0881242	0.120217	0.0354922	0.00945432	0.74216	0.113208	0.0735176	0.14072	0.000417905	0.00105755	0.0389531	0.0113725	0.00650181		0.000979124	0.0100324	0.000278176
	N	20	20	20	20	20	20	20	20	20	20	20	20	20	20	20	20	20	20	20	20	19	20	20	20	20	20	20	20	20	20	20	20	20	20	20	20	20	20	20	20	20	20	20	20
your ability to get around your neighbourhood?	Pearson Correlation	0.032572	-0.0518023	0.0787302	0.12538	0.0217116	0.344552	0.0964538	-0.152493	-0.275492	-0.177737	-0.185937	-0.182788	-0.138193	0.0435384	-0.172172	0	-0.0192419	-0.021287	0.210396	0.0278624	0.128344	-0.0434783	0.426758	0.337741	.455*	.456*	.632**	0.405211	.452*	.513*	0.363295	0.286801	0.232386	0.305626	.552*	.551*	.683**	.587**	.586**	.948**	.680**	1	.841**	.832**
	Sig. (2-tailed)	0.891566	0.82829	0.74145	0.598404	0.927608	0.136841	0.685826	0.520985	0.239743	0.453447	0.432527	0.440499	0.561224	0.85538	0.467932	1	0.935825	0.92902	0.373272	0.907175	0.600533	0.855578	0.0605828	0.145291	0.043688	0.0430882	0.00278544	0.0763266	0.0454389	0.0206392	0.115385	0.220205	0.324167	0.190056	0.0116075	0.0117254	0.000894708	0.0065505	0.00662569	2.1912e-10	0.000979124		3.48327e-06	5.39549e-06
	N	20	20	20	20	20	20	20	20	20	20	20	20	20	20	20	20	20	20	20	20	19	20	20	20	20	20	20	20	20	20	20	20	20	20	20	20	20	20	20	20	20	20	20	20
your ability to get from place to place (i.e transport)?	Pearson Correlation	-0.129407	-0.124346	0.0184252	-0.0573011	0.0844038	0.309103	-0.0865302	-0.0753815	-0.247148	-0.13715	0.0894793	0.124719	0.112906	0.108163	-0.0707935	0.174927	0.189884	0.0693518	0.329794	-0.0178541	0.183708	0.0507547	0.408164	0.270237	.560*	0.33747	0.442819	0.132714	0.351393	0.391466	0.355547	0.161556	0.419811	0.19442	0.409137	.513*	.595**	.534*	.619**	.764**	.561*	.841**	1	.723**
	Sig. (2-tailed)	0.58661	0.601448	0.938544	0.810365	0.723494	0.184809	0.7168	0.752109	0.293479	0.564214	0.707548	0.600349	0.635543	0.649893	0.766784	0.460733	0.422642	0.771411	0.155605	0.940445	0.451544	0.831715	0.0740059	0.24919	0.0103133	0.145634	0.0505474	0.576997	0.128707	0.0878486	0.12394	0.496206	0.0653629	0.411436	0.0732526	0.0208088	0.00562502	0.0152125	0.00360789	8.83113e-05	0.0100324	3.48327e-06		0.00031403
	N	20	20	20	20	20	20	20	20	20	20	20	20	20	20	20	20	20	20	20	20	19	20	20	20	20	20	20	20	20	20	20	20	20	20	20	20	20	20	20	20	20	20	20	20
PAN_Teen_1_domain	Pearson Correlation	-0.131467	-0.287023	-0.0489781	-0.130799	-0.164701	0.014381	-0.159606	-0.089795	-0.314262	-0.367634	-0.12199	-0.217848	-0.26552	-0.233571	-0.425652	-0.152786	-0.256175	-0.296141	0.110746	-0.276525	-0.0562873	-0.328584	.565**	.585**	.618**	.627**	.691**	.645**	.638**	.748**	.498*	0.437034	0.425775	.536*	.750**	.658**	.888**	.805**	.797**	.861**	.727**	.832**	.723**	1
	Sig. (2-tailed)	0.580613	0.219832	0.837529	0.582555	0.487746	0.952016	0.501489	0.70656	0.177204	0.110784	0.608407	0.356183	0.257869	0.321636	0.0613257	0.520173	0.275624	0.204878	0.642062	0.237913	0.818966	0.157218	0.00944286	0.00677432	0.00371714	0.00310151	0.000735813	0.00213934	0.00247371	0.000151604	0.0253165	0.0540034	0.0612424	0.0149018	0.000139223	0.00161601	1.69636e-07	1.83674e-05	2.58892e-05	1.11705e-06	0.000278176	5.39549e-06	0.00031403
	N	20	20	20	20	20	20	20	20	20	20	20	20	20	20	20	20	20	20	20	20	19	20	20	20	20	20	20	20	20	20	20	20	20	20	20	20	20	20	20	20	20	20	20	20
**. Correlation is significant at the 0.01 level (2-tailed).
*. Correlation is significant at the 0.05 level (2-tailed).
[truncated: 119 more columns]
